# Supplementary material for: Histone Deacetylase Inhibition Regulates Lipid Homeostasis in a Mouse Model of Amyotrophic Lateral Sclerosis
Source: Int J Mol Sci. 2021 Oct 18;22(20):11224. doi: 10.3390/ijms222011224 (PMC8541517; doi:10.3390/ijms222011224)
Supplement: Supplementary file 1 [file ijms-22-11224-s001.zip]

Archive with 3 entries (3 files):
- Additional file 1.xlsx
- Additional file 2.xlsx
- Burg_2021_Supplementary_IJMS.pdf
