# Supplementary material for: Histone Deacetylase Inhibition Regulates Lipid Homeostasis in a Mouse Model of Amyotrophic Lateral Sclerosis
Source: Int J Mol Sci. 2021 Oct 18;22(20):11224. doi: 10.3390/ijms222011224 (PMC8541517; doi:10.3390/ijms222011224)
Supplement: Supplementary file 1 [file ijms-22-11224-s001.zip › Additional file 1.xlsx]

## Sheet: Read_me
Additional file 1
Standard Lipidomic Analysis of spinal cord samples
		Lipotype GmbH
The idendified lipid molecule were quantified by normalization to a lipid class-specific internal standard. The amount in pmoles of individual lipid molecules (Data pmol) of a given lipid class were summed to yield the total amount of the lipid class. The amount of the lipid classes may be normalized to the total lipid amount yielding mol% per total lipids (Data mol%).

## Sheet: Data pmol
feature	class	structuralcategory	functionalcategory	totallength	totaldb	totaloh	NonTg60_1	FUSVEHICLE60_1	FUSACY60_1	FUSACY60_2	NonTg60_2	FUSACY60_3	FUSVEHICLE60_2	NonTg60_3	FUSVEHICLE60_3	FUS25_1	NonTg25_1	FUS25_2	FUS25_3	NonTg25_2	NonTg25_3
CE 16:0;0	CE	STE	STO	16	0	0	NA	NA	NA	12.1646995544434	NA	NA	NA	NA	NA	NA	NA	NA	NA	NA	NA
CE 18:1;0	CE	STE	STO	18	1	0	NA	27.6604995727539	18.5140991210938	25.2479991912842	NA	15.6897001266479	24.5904998779297	NA	24.8055000305176	NA	NA	NA	NA	NA	NA
CE 19:0;0	CE	STE	STO	19	0	0	NA	NA	NA	NA	NA	NA	NA	3.19546008110046	NA	NA	NA	NA	NA	NA	NA
CE 20:1;0	CE	STE	STO	20	1	0	NA	2.5407600402832	NA	NA	NA	NA	NA	NA	NA	NA	NA	NA	NA	NA	NA
CE 20:4;0	CE	STE	STO	20	4	0	NA	4.09815979003906	NA	3.26694989204407	NA	2.24348998069763	3.6849000453949	NA	3.83837008476257	NA	NA	NA	NA	NA	NA
CE 22:4;0	CE	STE	STO	22	4	0	NA	NA	2.3719699382782	2.56599998474121	NA	NA	NA	NA	NA	NA	NA	NA	NA	NA	NA
CE 22:6;0	CE	STE	STO	22	6	0	NA	3.1700599193573	NA	4.00098991394043	NA	NA	NA	NA	2.66524004936218	NA	NA	NA	NA	NA	NA
Cer 32:1;1	Cer	SL	MEM	32	1	1	NA	NA	NA	NA	NA	NA	NA	NA	NA	NA	NA	0.283432006835938	NA	NA	NA
Cer 36:0;2	Cer	SL	MEM	36	0	2	NA	NA	NA	NA	NA	NA	NA	0.496728003025055	NA	0.783420026302338	0.926729023456573	0.652458012104034	0.805149972438812	0.575082004070282	0.654316008090973
Cer 36:1;2	Cer	SL	MEM	36	1	2	3.82243990898132	3.6655900478363	3.89985990524292	4.28939008712769	3.98749995231628	3.98582005500793	3.87678003311157	3.95515990257263	3.34489989280701	4.42552995681763	5.15933990478516	4.92784023284912	4.87618017196655	4.15749979019165	5.40822982788086
Cer 36:2;2	Cer	SL	MEM	36	2	2	NA	0.369084000587463	0.238086000084877	0.343863993883133	NA	0.42738801240921	0.438037991523743	NA	0.354726999998093	0.381707012653351	0.512944996356964	0.412927001714706	0.363314002752304	0.39800700545311	0.513423979282379
Cer 38:0;2	Cer	SL	MEM	38	0	2	NA	NA	NA	NA	NA	NA	NA	0.401006996631622	NA	0.56522399187088	0.699419021606445	0.700473010540009	0.771215975284576	0.47885799407959	0.547205984592438
Cer 38:1;2	Cer	SL	MEM	38	1	2	1.57764995098114	0.859551012516022	1.34870994091034	1.41840994358063	1.72756004333496	1.44176995754242	0.963096976280212	1.92803001403809	0.93435001373291	2.16018009185791	2.16154003143311	2.20553994178772	2.18691992759705	1.73505997657776	2.27489995956421
Cer 40:0;2	Cer	SL	MEM	40	0	2	0.865660011768341	NA	0.325971007347107	0.312474995851517	1.06918001174927	NA	NA	1.3173600435257	NA	1.91126000881195	2.1905300617218	1.89465999603271	2.09169006347656	1.71454000473022	1.96772003173828
Cer 40:0;3	Cer	SL	MEM	40	0	3	NA	0.697346985340118	0.624315023422241	0.643526017665863	NA	0.536702990531921	0.421232998371124	NA	0.391371995210648	NA	NA	NA	NA	NA	NA
Cer 40:1;2	Cer	SL	MEM	40	1	2	2.87014007568359	1.13768005371094	1.49193000793457	1.45361995697021	2.79889011383057	1.31368005275726	1.48584997653961	3.02772998809814	1.09509003162384	2.913409948349	3.0969500541687	2.85407996177673	2.88185000419617	2.83798003196716	3.30937004089355
Cer 40:1;3	Cer	SL	MEM	40	1	3	NA	1.14816999435425	1.10532999038696	1.41929996013641	NA	1.0181599855423	1.16496002674103	NA	0.956709980964661	NA	NA	NA	NA	NA	NA
Cer 40:2;2	Cer	SL	MEM	40	2	2	0.484658986330032	0.312986999750137	0.354604005813599	0.330383002758026	0.705362975597382	NA	0.414808005094528	0.650292992591858	0.365128010511398	0.694562971591949	0.681748986244202	0.74038702249527	0.709774017333984	0.657518029212952	0.755298018455505
Cer 42:0;2	Cer	SL	MEM	42	0	2	NA	NA	NA	NA	NA	NA	NA	0.415832012891769	NA	0.509698987007141	0.647707998752594	0.513557016849518	0.617825984954834	0.601821005344391	0.562011003494263
Cer 42:0;3	Cer	SL	MEM	42	0	3	NA	NA	NA	0.414112001657486	NA	NA	NA	NA	NA	NA	NA	NA	NA	NA	NA
Cer 42:1;2	Cer	SL	MEM	42	1	2	2.35226988792419	1.6834100484848	1.55357003211975	1.50541996955872	2.29421997070312	1.45574998855591	1.78947997093201	2.72698998451233	1.50778996944427	2.45908999443054	2.82485008239746	2.53943991661072	2.52496004104614	3.10979008674622	3.39720010757446
Cer 42:1;3	Cer	SL	MEM	42	1	3	NA	1.29777002334595	1.21808004379272	1.60882997512817	NA	1.11056995391846	1.26686000823975	NA	1.02980005741119	NA	NA	NA	NA	NA	NA
Cer 42:2;2	Cer	SL	MEM	42	2	2	6.14636993408203	4.62105989456177	4.17952013015747	4.51134014129639	6.26328992843628	3.85858011245728	4.96886014938354	6.09425020217896	3.77310991287231	4.82010984420776	5.88524007797241	5.6115198135376	5.67582988739014	5.55039978027344	6.14278984069824
Cer 42:2;3	Cer	SL	MEM	42	2	3	NA	0.261157006025314	0.384409010410309	0.407604992389679	NA	NA	0.366385996341705	NA	NA	NA	NA	NA	NA	NA	NA
CL 68:2;0	CL	GPL	MEM	68	2	0	0.96424800157547	1.02380001544952	1.72302997112274	NA	0.935248970985413	1.70010995864868	1.11330997943878	1.63476002216339	0.910901010036469	NA	NA	0.961243987083435	NA	1.69865000247955	1.13486003875732
CL 70:4;0	CL	GPL	MEM	70	4	0	NA	NA	NA	NA	0.888915002346039	NA	NA	NA	NA	0.846922993659973	NA	0.809336006641388	0.952534973621368	0.880122005939484	0.839102029800415
CL 72:2;0	CL	GPL	MEM	72	2	0	2.46585011482239	1.15069997310638	3.19988989830017	3.35369992256165	2.27319002151489	2.7019100189209	1.17710995674133	3.16371011734009	1.79097998142242	1.3715900182724	2.97731995582581	1.27578997612	1.79589998722076	2.67876005172729	1.87423002719879
CL 72:4;0	CL	GPL	MEM	72	4	0	0.986147999763489	NA	1.60790002346039	NA	1.38320004940033	NA	1.87252998352051	1.82858002185822	1.34836995601654	NA	NA	1.18257999420166	1.10706996917725	1.11232995986938	1.15239000320435
CL 72:5;0	CL	GPL	MEM	72	5	0	NA	NA	NA	NA	NA	NA	0.958889007568359	NA	0.698229014873505	NA	NA	0.620832979679108	0.982290029525757	1.02167999744415	0.845592975616455
CL 72:6;0	CL	GPL	MEM	72	6	0	NA	NA	NA	NA	1.16417002677917	NA	0.753557026386261	NA	0.674143016338348	1.32174003124237	NA	NA	NA	0.911969006061554	1.51311004161835
CL 72:7;0	CL	GPL	MEM	72	7	0	NA	NA	NA	NA	0.983761012554169	NA	NA	NA	NA	1.00448000431061	NA	0.717073976993561	NA	1.00735998153687	1.17112004756927
CL 74:8;0	CL	GPL	MEM	74	8	0	NA	NA	NA	NA	NA	NA	NA	NA	NA	NA	NA	NA	NA	1.16405999660492	1.58636999130249
CL 74:9;0	CL	GPL	MEM	74	9	0	NA	NA	NA	NA	NA	NA	NA	NA	NA	0.964474022388458	NA	NA	NA	NA	0.806343019008636
CL 76:10;0	CL	GPL	MEM	76	10	0	NA	NA	NA	NA	NA	NA	NA	NA	0.659968018531799	0.968209981918335	NA	0.837684988975525	NA	0.893086016178131	1.01943004131317
CL 76:11;0	CL	GPL	MEM	76	11	0	NA	NA	NA	NA	NA	NA	NA	NA	NA	NA	NA	0.822585999965668	NA	0.91339498758316	1.12495005130768
CL 76:9;0	CL	GPL	MEM	76	9	0	NA	NA	NA	NA	NA	NA	0.867886006832123	NA	0.616128027439117	NA	NA	0.662500023841858	NA	NA	NA
CL 78:0;0	CL	GPL	MEM	78	0	0	7.5173602104187	NA	5.58721017837524	7.60370016098022	6.25851011276245	5.51336002349854	2.73860001564026	7.78417015075684	2.73773002624512	3.13089990615845	6.34637022018433	3.27368998527527	4.2702898979187	NA	3.44981002807617
CL 78:2;0	CL	GPL	MEM	78	2	0	NA	NA	NA	NA	NA	NA	NA	NA	NA	NA	12.2341003417969	NA	NA	NA	NA
CL 80:14;0	CL	GPL	MEM	80	14	0	NA	NA	1.30950999259949	NA	NA	NA	NA	NA	NA	NA	NA	NA	NA	NA	NA
DAG 12:0;0_18:1;0	DAG	GL	MEM	30	1	0	NA	NA	NA	NA	NA	NA	NA	NA	NA	NA	NA	NA	NA	0.204304993152618	NA
DAG 14:0;0_17:0;0	DAG	GL	MEM	31	0	0	NA	NA	NA	NA	NA	NA	NA	0.256384998559952	NA	NA	0.356716006994247	NA	NA	NA	NA
DAG 14:0;0_18:1;0	DAG	GL	MEM	32	1	0	NA	0.282876998186111	NA	0.30417001247406	0.601168990135193	0.2066929936409	0.300132006406784	0.578974008560181	0.362819999456406	0.399013996124268	0.953375995159149	NA	0.498116999864578	1.00548005104065	0.889213979244232
DAG 14:0;0_18:2;0	DAG	GL	MEM	32	2	0	NA	NA	NA	NA	NA	NA	NA	NA	NA	NA	NA	NA	NA	0.273640006780624	NA
DAG 14:0;0_20:1;0	DAG	GL	MEM	34	1	0	NA	NA	NA	NA	NA	NA	NA	NA	NA	0.0467270016670227	0.0653501972556114	NA	NA	0.0605272985994816	NA
DAG 15:0;0_18:0;0	DAG	GL	MEM	33	0	0	NA	NA	NA	NA	NA	NA	NA	1.90357005596161	NA	NA	NA	NA	NA	NA	NA
DAG 15:0;0_18:1;0	DAG	GL	MEM	33	1	0	NA	NA	NA	NA	NA	NA	NA	0.898544013500214	NA	NA	0.688458979129791	NA	NA	0.336008012294769	NA
DAG 16:0;0_20:0;0	DAG	GL	MEM	36	0	0	NA	NA	NA	NA	NA	NA	NA	NA	NA	NA	NA	0.352858006954193	0.411235004663467	NA	NA
DAG 16:0;0_20:1;0	DAG	GL	MEM	36	1	0	2.78535008430481	1.90401005744934	2.03779006004333	2.58313989639282	2.94517993927002	2.02715992927551	1.7383199930191	3.43589997291565	1.70621001720428	1.56238996982574	3.16303992271423	1.52754998207092	1.54690003395081	1.60254001617432	1.88539004325867
DAG 16:0;0_20:2;0	DAG	GL	MEM	36	2	0	0.235490992665291	0.276692986488342	0.211614996194839	0.25943198800087	0.271580010652542	0.204383000731468	0.236427992582321	0.289948999881744	0.238131999969482	0.312837988138199	0.414835005998611	0.283601999282837	0.319988995790482	0.350538998842239	0.432503014802933
DAG 16:0;0_20:3;0	DAG	GL	MEM	36	3	0	0.566648006439209	0.862074017524719	0.690361022949219	0.79866099357605	0.777593016624451	0.677266001701355	1.23904001712799	0.739432990550995	1.03617000579834	0.67800098657608	0.845212996006012	0.741011023521423	0.639316976070404	0.825501024723053	0.921168029308319
DAG 16:0;0_20:4;0	DAG	GL	MEM	36	4	0	5.71611022949219	6.66354990005493	6.37045001983643	7.08538007736206	6.17598009109497	5.76570987701416	7.30527019500732	5.86066007614136	5.68108987808228	3.94240999221802	4.35946989059448	3.91662001609802	3.61593008041382	3.79023003578186	4.79914999008179
DAG 16:0;0_22:1;0	DAG	GL	MEM	38	1	0	0.183408007025719	0.411814987659454	0.218962997198105	0.366798013448715	NA	0.222647994756699	NA	NA	0.308683007955551	0.148399993777275	NA	0.146328002214432	0.164707005023956	0.36778199672699	NA
DAG 16:0;0_22:4;0	DAG	GL	MEM	38	4	0	0.567185997962952	0.49567899107933	0.44379198551178	0.60664701461792	0.613204002380371	0.497736990451813	0.391819000244141	0.739296019077301	0.463028013706207	0.359192997217178	0.424407005310059	0.327791005373001	0.298797994852066	0.385614991188049	0.362621992826462
DAG 16:0;0_22:6;0	DAG	GL	MEM	38	6	0	1.21740996837616	1.51493000984192	1.03648996353149	1.77327001094818	1.50464999675751	NA	1.73622000217438	1.56279003620148	1.32941997051239	1.31470000743866	1.9533599615097	1.47244000434875	1.37407004833221	1.60071003437042	1.69799995422363
DAG 16:0;0_24:1;0	DAG	GL	MEM	40	1	0	0.122606001794338	0.191082999110222	0.0924511030316353	0.165016993880272	NA	NA	NA	NA	0.155368998646736	NA	NA	NA	NA	NA	NA
DAG 16:1;0_18:0;0	DAG	GL	MEM	34	1	0	0.419259995222092	0.741694986820221	0.470153987407684	0.52945202589035	0.618516027927399	0.449658006429672	0.826663970947266	0.635164976119995	0.682694017887115	0.421770006418228	0.625697016716003	0.399921000003815	0.426384001970291	1.02279996871948	0.508804976940155
DAG 16:1;0_18:1;0	DAG	GL	MEM	34	2	0	NA	NA	NA	NA	NA	NA	NA	NA	NA	NA	NA	NA	NA	1.52468001842499	NA
DAG 16:1;0_20:1;0	DAG	GL	MEM	36	2	0	0.0987761989235878	0.128438994288445	0.0999552011489868	0.122746996581554	0.139650002121925	0.10869599878788	0.174709007143974	0.109264001250267	0.172197997570038	0.116640999913216	0.21492600440979	0.120817996561527	0.146771997213364	0.10631600022316	0.188328996300697
DAG 16:1;0_22:0;0	DAG	GL	MEM	38	1	0	NA	NA	NA	0.101035997271538	NA	NA	0.193802997469902	NA	0.128374993801117	NA	NA	NA	NA	NA	NA
DAG 16:1;0_24:0;0	DAG	GL	MEM	40	1	0	NA	0.183014005422592	0.053337998688221	0.0851560980081558	NA	NA	0.360343992710114	NA	0.245808005332947	NA	NA	NA	NA	NA	NA
DAG 16:1;0_24:1;0	DAG	GL	MEM	40	2	0	NA	0.0739170983433723	NA	NA	NA	NA	0.150723993778229	NA	0.0761115998029709	NA	NA	NA	NA	NA	NA
DAG 17:0;0_19:0;0	DAG	GL	MEM	36	0	0	NA	NA	0.0448569990694523	NA	NA	0.0531718991696835	NA	NA	NA	NA	NA	NA	NA	NA	NA
DAG 17:1;0_18:0;0	DAG	GL	MEM	35	1	0	NA	NA	NA	NA	NA	NA	NA	0.320713013410568	NA	NA	NA	NA	NA	NA	NA
DAG 18:0;0_18:2;0	DAG	GL	MEM	36	2	0	0.884612023830414	1.08337998390198	0.802470028400421	1.1026599407196	1.22446000576019	0.841284990310669	1.08621001243591	1.10012996196747	1.08993005752563	0.893056988716125	1.39397001266479	1.02573001384735	1.06801998615265	1.31686997413635	1.42056000232697
DAG 18:0;0_20:1;0	DAG	GL	MEM	38	1	0	1.89198994636536	2.69751000404358	2.40812993049622	3.25375008583069	2.59015011787415	2.8691999912262	2.98042011260986	11.9603996276855	2.32895994186401	0.860119998455048	13.256799697876	0.945268988609314	0.818221986293793	2.34044003486633	1.88905000686646
DAG 18:0;0_20:2;0	DAG	GL	MEM	38	2	0	0.369410991668701	0.430693000555038	0.326718002557755	0.386574000120163	0.509411990642548	0.33202800154686	0.42323899269104	0.704024016857147	0.371145993471146	0.319725006818771	1.10556995868683	0.336997002363205	0.331396013498306	0.395253986120224	0.465249985456467
DAG 18:0;0_20:3;0	DAG	GL	MEM	38	3	0	2.326819896698	3.42961001396179	NA	2.79022002220154	2.70504999160767	2.73421001434326	3.76220011711121	3.38146996498108	2.97423005104065	2.71768999099731	3.11927008628845	2.30412006378174	2.89197993278503	2.74077010154724	2.89374995231628
DAG 18:0;0_20:4;0	DAG	GL	MEM	38	4	0	29.1198997497559	33.7527008056641	31.7765007019043	33.3356018066406	32.8115005493164	30.698299407959	31.4759998321533	30.7574005126953	28.6012992858887	27.5995006561279	28.6592998504639	28.3425998687744	27.1513996124268	30.4305000305176	33.9482002258301
DAG 18:0;0_22:1;0	DAG	GL	MEM	40	1	0	0.357284009456635	0.265962988138199	0.161228001117706	0.267888009548187	0.360228002071381	0.265141010284424	0.339919000864029	1.10988998413086	0.219306007027626	0.169226005673409	NA	NA	0.11651200056076	0.548116981983185	0.207359999418259
DAG 18:0;0_22:2;0	DAG	GL	MEM	40	2	0	NA	0.0506892018020153	NA	NA	0.0723140016198158	NA	NA	NA	NA	NA	NA	NA	NA	NA	NA
DAG 18:0;0_22:3;0	DAG	GL	MEM	40	3	0	NA	NA	NA	NA	NA	NA	NA	NA	NA	NA	1.89244997501373	NA	NA	NA	NA
DAG 18:0;0_22:4;0	DAG	GL	MEM	40	4	0	1.90939998626709	1.74328994750977	1.52034997940063	2.2109899520874	2.28561997413635	1.7732800245285	1.7590399980545	1.9770200252533	1.43313002586365	1.02928996086121	1.26821994781494	1.09680998325348	1.08188998699188	NA	NA
DAG 18:0;0_22:5;0	DAG	GL	MEM	40	5	0	NA	NA	NA	0.174876004457474	0.175455003976822	NA	NA	NA	NA	NA	0.410690009593964	NA	NA	NA	NA
DAG 18:0;0_22:6;0	DAG	GL	MEM	40	6	0	1.14050996303558	1.44131994247437	NA	1.36458003520966	1.43666994571686	1.28420996665955	1.63101994991302	1.59498000144958	1.39818000793457	1.21366000175476	1.52327001094818	1.30886995792389	1.11336004734039	1.41902995109558	1.307000041008
DAG 18:0;0_24:1;0	DAG	GL	MEM	42	1	0	NA	NA	NA	NA	NA	NA	NA	NA	0.061829399317503	NA	NA	NA	NA	NA	NA
DAG 18:1;0_18:2;0	DAG	GL	MEM	36	3	0	NA	NA	NA	NA	NA	NA	NA	NA	NA	NA	NA	NA	NA	1.72991001605988	NA
DAG 18:1;0_18:3;0	DAG	GL	MEM	36	4	0	NA	NA	NA	NA	NA	NA	NA	NA	NA	NA	0.0856451988220215	NA	NA	0.0959756001830101	NA
DAG 18:1;0_19:0;0	DAG	GL	MEM	37	1	0	NA	NA	NA	NA	NA	NA	NA	1.77585995197296	NA	NA	NA	NA	NA	NA	NA
DAG 18:1;0_20:0;0	DAG	GL	MEM	38	1	0	1.24485003948212	NA	NA	NA	1.4894700050354	NA	NA	NA	NA	0.83204197883606	NA	0.780833005905151	0.704676985740662	NA	1.6432900428772
DAG 18:1;0_20:1;0	DAG	GL	MEM	38	2	0	4.87439012527466	2.9866099357605	2.64145994186401	3.22009992599487	5.10164022445679	2.98079991340637	2.66437005996704	8.61203956604004	2.6168200969696	1.90857005119324	7.40276002883911	2.10013008117676	2.03046989440918	2.5066499710083	2.98894000053406
DAG 18:1;0_20:3;0	DAG	GL	MEM	38	4	0	0.571604013442993	0.834118008613586	0.537679016590118	0.601655006408691	0.65182101726532	0.521345019340515	0.850614011287689	0.723980009555817	0.683251023292542	0.721103012561798	0.758714973926544	0.712148010730743	0.671491026878357	0.77894800901413	0.791445016860962
DAG 18:1;0_20:4;0	DAG	GL	MEM	38	5	0	4.9681601524353	5.18840980529785	3.83264994621277	4.40005016326904	6.08087015151978	4.05598020553589	4.35813999176025	5.29627990722656	3.51210999488831	3.42424988746643	4.38278007507324	4.12781000137329	3.76997995376587	4.08021020889282	4.40016984939575
DAG 18:1;0_22:0;0	DAG	GL	MEM	40	1	0	1.44509994983673	1.19223999977112	0.959429025650024	1.49137997627258	1.15453994274139	1.36782002449036	1.45904004573822	4.98529005050659	1.48387002944946	1.07005000114441	7.44235992431641	NA	0.985921025276184	2.48650002479553	1.62934005260468
DAG 18:1;0_22:1;0	DAG	GL	MEM	40	2	0	0.918856024742126	0.885868012905121	NA	1.19635999202728	1.42177999019623	0.849720001220703	1.018669962883	4.65704011917114	1.08234000205994	NA	NA	NA	NA	0.890529990196228	1.60151994228363
DAG 18:1;0_22:3;0	DAG	GL	MEM	40	4	0	NA	NA	NA	NA	NA	NA	NA	NA	NA	NA	0.121151000261307	NA	NA	NA	NA
DAG 18:1;0_22:4;0	DAG	GL	MEM	40	5	0	0.52489697933197	0.38306999206543	0.407669007778168	0.272285997867584	0.479966014623642	0.342366009950638	0.456573009490967	0.785059988498688	NA	NA	0.79184901714325	NA	0.851550996303558	1.00266003608704	NA
DAG 18:1;0_24:0;0	DAG	GL	MEM	42	1	0	1.25925004482269	1.8476699590683	1.47227001190186	1.90341997146606	1.1910799741745	1.45232999324799	1.96352005004883	1.81438004970551	2.08874011039734	0.954598009586334	1.63660001754761	NA	NA	1.20116996765137	1.29641997814178
DAG 18:1;0_24:1;0	DAG	GL	MEM	42	2	0	NA	1.13777005672455	1.16710996627808	1.1599600315094	1.11811995506287	1.09484994411469	1.24532997608185	NA	1.42172002792358	NA	NA	NA	NA	NA	NA
DAG 18:2;0_22:0;0	DAG	GL	MEM	40	2	0	NA	NA	NA	NA	NA	NA	NA	NA	NA	NA	1.67541003227234	NA	NA	NA	NA
DAG 18:2;0_24:0;0	DAG	GL	MEM	42	2	0	NA	NA	NA	NA	NA	NA	NA	NA	0.134949997067451	NA	NA	NA	NA	NA	NA
DAG 20:1;0_20:1;0	DAG	GL	MEM	40	2	0	0.413780003786087	0.310070991516113	NA	0.324622988700867	0.668011009693146	0.287007987499237	0.316228985786438	1.96941995620728	0.346305996179581	NA	5.1053900718689	NA	NA	0.182929992675781	0.27523198723793
DAG 20:1;0_20:3;0	DAG	GL	MEM	40	4	0	NA	NA	NA	NA	NA	NA	NA	0.167434006929398	NA	NA	0.121351003646851	NA	NA	NA	NA
DAG 20:1;0_20:4;0	DAG	GL	MEM	40	5	0	0.734429001808167	0.693248987197876	0.608398020267487	0.518661022186279	0.641359984874725	0.601658999919891	0.707311987876892	1.21674001216888	NA	NA	0.760537981987	NA	NA	NA	NA
HexCer 30:2;2	HexCer	SL	MEM	30	2	2	2.36618995666504	2.28123998641968	1.03872001171112	1.53928995132446	2.48337006568909	1.70589005947113	1.80057001113892	2.17067003250122	1.43897998332977	1.83670997619629	1.3193199634552	1.47521996498108	1.52227997779846	1.33179998397827	1.33671998977661
HexCer 32:1;2	HexCer	SL	MEM	32	1	2	2.07442998886108	1.45787000656128	1.27261996269226	1.84386003017426	1.68616998195648	1.73531997203827	1.25987005233765	1.93307995796204	1.28085005283356	0.819431006908417	1.10999000072479	NA	1.00470995903015	0.949307978153229	NA
HexCer 32:2;2	HexCer	SL	MEM	32	2	2	1.54964005947113	NA	NA	NA	1.32717001438141	NA	NA	1.38592994213104	NA	NA	NA	NA	0.871486008167267	NA	1.15455996990204
HexCer 34:1;2	HexCer	SL	MEM	34	1	2	NA	1.82987999916077	1.56512999534607	1.95361995697021	1.38911998271942	1.7530699968338	1.6640499830246	1.37774002552032	2.01514005661011	0.933919012546539	1.59092998504639	NA	1.4383100271225	1.30637001991272	NA
HexCer 36:0;2	HexCer	SL	MEM	36	0	2	2.9814600944519	3.19857001304626	2.68729996681213	2.79116010665894	3.00885009765625	2.74726009368896	3.35844993591309	3.32460999488831	3.06858992576599	2.66967010498047	2.87314009666443	2.27558994293213	2.97282004356384	2.41799998283386	2.48123002052307
HexCer 36:1;2	HexCer	SL	MEM	36	1	2	25.1655006408691	31.1168003082275	28.4601993560791	32.5321998596191	25.1336994171143	27.9792003631592	29.914400100708	26.3148994445801	28.8432998657227	20.8033008575439	23.8918991088867	21.1851997375488	22.8080997467041	21.9172992706299	23.7723999023438
HexCer 36:1;3	HexCer	SL	MEM	36	1	3	19.5862998962402	26.94580078125	23.968900680542	28.7248001098633	22.910400390625	25.0356006622314	24.4412994384766	20.335599899292	24.3770008087158	18.176700592041	18.9778003692627	17.8131999969482	18.3938007354736	16.3833999633789	18.6494998931885
HexCer 36:2;2	HexCer	SL	MEM	36	2	2	NA	1.59028005599976	1.03100001811981	0.944918990135193	NA	1.32571995258331	1.1669100522995	0.888508021831512	0.812681972980499	0.807744979858398	NA	NA	NA	NA	NA
HexCer 38:0;2	HexCer	SL	MEM	38	0	2	2.22503995895386	2.26775002479553	1.8198299407959	2.14508008956909	2.60118007659912	1.98450005054474	2.16812992095947	2.6105899810791	2.17296004295349	2.11057996749878	2.22383999824524	1.60132002830505	2.47329998016357	2.88915991783142	1.8847199678421
HexCer 38:1;2	HexCer	SL	MEM	38	1	2	10.0348997116089	8.14745044708252	7.61716985702515	8.61017036437988	9.37740993499756	8.44017028808594	8.85147953033447	10.3510999679565	8.11641025543213	6.86886978149414	8.22945976257324	7.48261976242065	8.07110023498535	7.67024993896484	8.42535972595215
HexCer 38:1;3	HexCer	SL	MEM	38	1	3	30.3736991882324	29.9936008453369	28.6786994934082	33.5582008361816	33.877498626709	30.1299991607666	29.0277004241943	31.5356998443604	28.6448993682861	22.785400390625	24.3868999481201	23.6236000061035	24.7273006439209	22.1002006530762	25.558500289917
HexCer 40:0;2	HexCer	SL	MEM	40	0	2	12.3021001815796	10.9371995925903	8.97815036773682	10.5319004058838	12.9889001846313	8.96658992767334	11.2854995727539	11.9980001449585	10.1429004669189	10.3961000442505	11.9320001602173	9.97716045379639	11.2873001098633	10.641900062561	11.8526000976562
HexCer 40:0;3	HexCer	SL	MEM	40	0	3	54.4006004333496	53.5396995544434	46.2111015319824	54.1113014221191	65.6611022949219	48.5913009643555	50.6024017333984	59.3708000183105	47.4446983337402	43.4570007324219	46.9178009033203	42.9712982177734	46.3688011169434	41.706298828125	41.8913993835449
HexCer 40:1;2	HexCer	SL	MEM	40	1	2	43.6035003662109	41.9827995300293	37.5293006896973	42.0858001708984	44.1894989013672	40.6478996276855	43.6805000305176	47.5848007202148	42.2803993225098	37.351001739502	42.9627990722656	37.1276016235352	41.3328018188477	39.5550003051758	42.3644981384277
HexCer 40:1;3	HexCer	SL	MEM	40	1	3	259.092987060547	250.182006835938	234.949996948242	271.453002929688	273.511993408203	247.386001586914	252.591995239258	256.135009765625	236.35400390625	195.514007568359	221.785003662109	192.126007080078	212.615005493164	189.84700012207	209.128005981445
HexCer 40:2;2	HexCer	SL	MEM	40	2	2	11.2543001174927	10.6784000396729	9.32866954803467	10.6877002716064	13.2944002151489	10.1744003295898	10.7243003845215	11.4111003875732	10.2944002151489	8.11763000488281	9.63263034820557	9.61305046081543	9.723219871521	8.64593029022217	9.15491962432861
HexCer 40:2;3	HexCer	SL	MEM	40	2	3	11.7681999206543	11.3503999710083	11.0608997344971	12.7295999526978	14.5311002731323	11.9993000030518	11.0180997848511	11.424599647522	11.9540004730225	8.09099006652832	8.99285984039307	9.21485042572021	9.72288990020752	8.05978965759277	8.48134994506836
HexCer 42:0;2	HexCer	SL	MEM	42	0	2	9.15244960784912	9.09440040588379	6.754310131073	6.93961000442505	10.3183002471924	6.6795802116394	7.99810981750488	9.1847095489502	7.35742998123169	7.18503999710083	7.83636999130249	6.64974021911621	7.82646989822388	7.31645011901855	8.42780017852783
HexCer 42:0;3	HexCer	SL	MEM	42	0	3	15.7707004547119	14.2245998382568	12.9096002578735	13.7088003158569	17.5862007141113	12.0831003189087	13.3343000411987	15.0431995391846	11.4141998291016	10.2285003662109	12.0284996032715	10.7797002792358	11.6851997375488	10.9589996337891	10.5052003860474
HexCer 42:1;2	HexCer	SL	MEM	42	1	2	97.3039016723633	86.5748977661133	78.5804977416992	87.2384033203125	97.3517990112305	82.0158996582031	90.9293975830078	113.900001525879	83.2127990722656	70.2907028198242	92.6001968383789	73.1219024658203	78.0842971801758	77.0411987304688	81.9312973022461
HexCer 42:1;3	HexCer	SL	MEM	42	1	3	227.656005859375	221.414993286133	204.67399597168	234.998001098633	236.791000366211	215.591003417969	225.988006591797	221.923004150391	206.800994873047	150.182006835938	168.171005249023	155.179000854492	165.781005859375	147.486999511719	162.494995117188
HexCer 42:2;2	HexCer	SL	MEM	42	2	2	179.304000854492	156.49299621582	149.285003662109	171.781997680664	186.947006225586	161.373001098633	156.886001586914	180.113998413086	141.126998901367	111.305999755859	132.955001831055	116.026000976562	126.186996459961	115.218002319336	126.21199798584
HexCer 42:2;3	HexCer	SL	MEM	42	2	3	82.1573028564453	81.9998016357422	78.7718963623047	91.364501953125	100.014999389648	82.5912017822266	75.8662033081055	84.1904983520508	67.4039993286133	47.0033988952637	54.8107986450195	50.0059013366699	53.5994987487793	47.5078010559082	48.8268013000488
HexCer 44:1;3	HexCer	SL	MEM	44	1	3	3.9797101020813	3.44874000549316	3.21167993545532	3.81381011009216	4.47929000854492	3.40543007850647	4.25681018829346	3.78182005882263	3.57197999954224	2.71768999099731	3.28558993339539	2.9119598865509	3.04794001579285	2.91932988166809	3.25071001052856
HexCer 44:2;2	HexCer	SL	MEM	44	2	2	2.98194003105164	2.67722988128662	2.00826001167297	2.83970999717712	2.8717200756073	1.95095002651215	2.44427990913391	3.33930993080139	2.27908992767334	2.28899002075195	2.28584003448486	2.22764992713928	2.06218004226685	2.23668003082275	2.19821000099182
HexCer 44:2;3	HexCer	SL	MEM	44	2	3	4.02329015731812	4.15279006958008	3.8880500793457	4.5941801071167	4.46139001846313	3.62146997451782	3.91038990020752	4.57488012313843	3.35118007659912	2.60468006134033	3.38597989082336	3.23783993721008	3.67313003540039	2.93963003158569	3.01222991943359
LPA 16:0;0	LPA	GPL	LYS	16	0	0	0.1180379986763	0.112891003489494	0.144635006785393	0.221540004014969	0.154057994484901	0.107625000178814	0.117835000157356	0.142006993293762	0.0940110012888908	NA	NA	0.0888616964221001	0.0866070985794067	0.0973066985607147	0.121229998767376
LPA 18:0;0	LPA	GPL	LYS	18	0	0	NA	0.125920996069908	NA	0.154666006565094	0.112161003053188	NA	0.0766742005944252	0.0997876971960068	0.0860823020339012	NA	0.265947014093399	0.0787378996610641	NA	NA	NA
LPA 18:1;0	LPA	GPL	LYS	18	1	0	0.731657981872559	0.607869029045105	0.547389984130859	0.599866986274719	0.617757022380829	0.639362990856171	0.609185993671417	0.584342002868652	0.520183026790619	0.265336006879807	0.343986004590988	0.307009994983673	0.31224799156189	0.294189989566803	0.312550008296967
LPA 20:0;0	LPA	GPL	LYS	20	0	0	0.116515003144741	NA	NA	NA	NA	NA	NA	NA	NA	NA	NA	NA	NA	NA	NA
LPA 20:1;0	LPA	GPL	LYS	20	1	0	0.540287017822266	0.38272899389267	0.386709004640579	0.426279991865158	0.431493997573853	0.409379005432129	0.375970005989075	0.394780993461609	0.292912989854813	0.107717998325825	0.205478996038437	0.169543996453285	0.162720993161201	0.16703300178051	0.172047004103661
LPC 14:1;0	LPC	GPL	LYS	14	1	0	NA	0.860776007175446	0.887749016284943	1.08823001384735	1.70591998100281	0.863987028598785	NA	1.13633000850677	1.32261002063751	0.805525004863739	0.890322029590607	NA	NA	NA	NA
LPC 16:0;0	LPC	GPL	LYS	16	0	0	7.99536991119385	11.8891000747681	9.87489032745361	11.1899995803833	8.74637031555176	11.4629001617432	12.6159000396729	8.87831974029541	10.6454000473022	8.66639995574951	7.99797010421753	8.39760971069336	9.05455017089844	7.71469020843506	9.00405979156494
LPC 16:1;0	LPC	GPL	LYS	16	1	0	NA	NA	NA	NA	NA	NA	0.892144978046417	NA	NA	NA	NA	NA	NA	NA	NA
LPC 16:2;0	LPC	GPL	LYS	16	2	0	1.39678001403809	1.02230000495911	0.982609987258911	0.77470999956131	1.96914994716644	0.966922998428345	0.958643019199371	1.53670001029968	NA	NA	NA	NA	NA	NA	NA
LPC 18:0;0	LPC	GPL	LYS	18	0	0	3.34810996055603	4.14944982528687	3.58248996734619	3.56963992118835	3.31828999519348	3.62663006782532	4.23844003677368	3.77858996391296	3.73113989830017	2.84195995330811	2.61096000671387	2.92202997207642	2.7025899887085	2.6478099822998	3.14442992210388
LPC 18:1;0	LPC	GPL	LYS	18	1	0	8.08300018310547	8.11487007141113	7.6341700553894	9.6881103515625	7.96770000457764	8.46788024902344	8.03083038330078	8.38792991638184	7.94055986404419	6.64349985122681	5.62061023712158	5.65333986282349	6.0836501121521	5.64206981658936	6.68311023712158
LPC 20:4;0	LPC	GPL	LYS	20	4	0	NA	0.729000985622406	0.888131976127625	1.06318998336792	0.875078022480011	0.842486977577209	1.10986995697021	NA	NA	0.902167975902557	0.849498987197876	NA	0.835074007511139	0.942133009433746	NA
LPC 22:6;0	LPC	GPL	LYS	22	6	0	NA	NA	0.791595995426178	0.89724600315094	NA	NA	NA	1.12400996685028	NA	0.744729995727539	0.991141021251678	NA	0.977467000484467	0.761777997016907	NA
LPC O-16:2;0	LPC O-	GPL	LYS	16	2	0	6.1844801902771	3.73644995689392	4.4403600692749	4.23396015167236	5.52986001968384	4.35725021362305	3.51177000999451	5.0829701423645	3.46071004867554	3.67191004753113	4.38687992095947	3.48381996154785	4.01998996734619	3.78083992004395	4.57982015609741
LPE 16:0;0	LPE	GPL	LYS	16	0	0	15.7119998931885	12.0179996490479	13.4012002944946	15.7552003860474	17.933500289917	13.8144998550415	10.9117002487183	17.9874992370605	12.2906999588013	17.1135005950928	15.4242000579834	17.0858993530273	18.823600769043	17.3717994689941	18.8752002716064
LPE 16:1;0	LPE	GPL	LYS	16	1	0	2.11268997192383	2.52590990066528	1.93927001953125	2.25886011123657	2.47610998153687	2.15475010871887	2.68143010139465	2.33686995506287	2.76114010810852	2.18620991706848	2.10718989372253	2.26882004737854	2.45177006721497	2.51072001457214	2.36399006843567
LPE 18:0;0	LPE	GPL	LYS	18	0	0	3.70287990570068	3.2964301109314	3.14357995986938	3.61793994903564	3.83828997612	2.97142004966736	3.3557300567627	3.4354100227356	3.03742003440857	3.32499003410339	3.21359992027283	3.69292998313904	3.70362997055054	3.39739990234375	4.07500982284546
LPE 18:1;0	LPE	GPL	LYS	18	1	0	132.039001464844	116.113998413086	105.172996520996	128.570007324219	129.251007080078	110.060997009277	112.158996582031	129.511993408203	103.36499786377	70.9134979248047	68.8659973144531	78.0590972900391	80.5916976928711	72.4526977539062	80.4490966796875
LPE 18:2;0	LPE	GPL	LYS	18	2	0	1.23057997226715	1.32781004905701	1.05507004261017	1.30411994457245	1.4028400182724	1.13380002975464	1.40514004230499	1.33193004131317	1.46171998977661	1.61558997631073	1.54472994804382	1.49515998363495	1.62574005126953	1.71691000461578	1.93844997882843
LPE 20:0;0	LPE	GPL	LYS	20	0	0	10.8922996520996	8.03917026519775	8.16292953491211	10.4700002670288	10.8857002258301	8.43704032897949	7.82453012466431	10.6887998580933	7.13732004165649	8.553879737854	8.5857400894165	9.28019046783447	9.66526031494141	9.0465202331543	10.7765998840332
LPE 20:1;0	LPE	GPL	LYS	20	1	0	64.4666976928711	48.8740997314453	47.2052001953125	58.2904014587402	60.8964004516602	51.2058982849121	46.2690010070801	61.0579986572266	39.7258987426758	27.1485996246338	28.7999992370605	30.2534008026123	32.076099395752	29.3938007354736	33.4418983459473
LPE 20:2;0	LPE	GPL	LYS	20	2	0	5.67915010452271	5.64032983779907	4.84860992431641	5.73678016662598	6.06828022003174	5.09240007400513	5.24170017242432	5.78758001327515	5.01800012588501	4.92425012588501	4.97398996353149	5.23121023178101	5.76478004455566	5.64349985122681	6.17513990402222
LPE 20:3;0	LPE	GPL	LYS	20	3	0	5.21982002258301	6.96122980117798	5.33093976974487	6.60624980926514	4.95837020874023	5.30975008010864	7.4918999671936	5.62370014190674	7.3786301612854	7.09102010726929	6.98731994628906	7.51196002960205	7.92611980438232	8.0106201171875	9.3380298614502
LPE 20:4;0	LPE	GPL	LYS	20	4	0	23.9094009399414	29.7756004333496	25.2513008117676	32.187198638916	24.9148006439209	27.6254005432129	30.6119995117188	25.2651996612549	29.8362998962402	24.9307994842529	23.7835006713867	26.1937007904053	26.8043003082275	28.029899597168	30.5196990966797
LPE 22:0;0	LPE	GPL	LYS	22	0	0	NA	0.511929988861084	0.452073991298676	0.650713980197906	0.538546025753021	0.47359699010849	0.487870007753372	0.567892014980316	0.453830003738403	0.475663006305695	0.569420993328094	0.535951972007751	0.650894999504089	0.53487902879715	0.712666988372803
LPE 22:1;0	LPE	GPL	LYS	22	1	0	8.44299983978271	6.38091993331909	6.91229009628296	8.0558500289917	9.93465042114258	7.07757997512817	6.11110019683838	9.21450996398926	5.71764993667603	5.82963991165161	6.35439014434814	6.62423992156982	6.92709016799927	6.44050979614258	7.42081022262573
LPE 22:2;0	LPE	GPL	LYS	22	2	0	2.14889001846313	1.75018000602722	1.65798997879028	2.11571002006531	2.07620000839233	1.73064005374908	1.7389999628067	1.98454999923706	1.83033001422882	1.6703599691391	1.88840997219086	1.88715004920959	2.01911997795105	1.9577100276947	2.28151988983154
LPE 22:3;0	LPE	GPL	LYS	22	3	0	1.86398994922638	2.34528994560242	2.09089994430542	2.58448004722595	2.33393001556396	2.19548010826111	2.53330993652344	2.75400996208191	2.48580002784729	2.13474011421204	2.21451997756958	1.76998996734619	2.22966003417969	2.27439999580383	2.08066010475159
LPE 22:4;0	LPE	GPL	LYS	22	4	0	27.2970008850098	23.7518997192383	22.4678001403809	27.698600769043	26.6709003448486	24.0447006225586	23.7940006256104	28.1429004669189	22.3638000488281	19.4162998199463	19.1973991394043	20.1149997711182	21.8318004608154	21.2488994598389	23.7122993469238
LPE 22:5;0	LPE	GPL	LYS	22	5	0	2.87876009941101	2.69220995903015	2.37830996513367	2.96404004096985	2.70612001419067	2.63292002677917	2.91595005989075	2.96955990791321	3.14786005020142	3.51398992538452	3.46140003204346	3.45350003242493	4.04941987991333	3.99425005912781	4.43428993225098
LPE 22:6;0	LPE	GPL	LYS	22	6	0	26.4573001861572	31.8122997283936	28.0807991027832	36.1500015258789	27.7250003814697	31.8913993835449	34.6867980957031	30.8812007904053	34.1407012939453	40.1264991760254	37.6337013244629	40.8693008422852	42.812801361084	40.0965003967285	48.513500213623
LPE 24:1;0	LPE	GPL	LYS	24	1	0	0.726333975791931	0.70252001285553	0.804484009742737	0.859385013580322	0.771708011627197	0.702684998512268	0.641260027885437	0.682996988296509	0.629550993442535	0.424192994832993	0.467485994100571	0.539089977741241	0.478846997022629	0.469529002904892	0.516016006469727
LPE 24:2;0	LPE	GPL	LYS	24	2	0	NA	0.243003994226456	NA	NA	NA	NA	NA	NA	NA	NA	NA	NA	NA	NA	NA
LPE 24:4;0	LPE	GPL	LYS	24	4	0	0.554736018180847	0.564783990383148	0.457349002361298	0.585479974746704	0.569473028182983	0.384332001209259	0.525354981422424	0.556855022907257	0.534016013145447	0.433497995138168	0.463889986276627	0.48819100856781	0.516779005527496	0.475100994110107	0.468133002519608
LPE 24:5;0	LPE	GPL	LYS	24	5	0	NA	NA	NA	NA	NA	NA	NA	NA	0.242706000804901	0.215634003281593	0.233941003680229	NA	0.329032003879547	0.300666987895966	NA
LPE 24:6;0	LPE	GPL	LYS	24	6	0	NA	0.308865994215012	NA	0.289189010858536	0.26070898771286	0.276133000850677	0.257474988698959	NA	0.308894008398056	0.333790987730026	0.328586995601654	NA	NA	0.265706986188889	0.382326990365982
LPE O-16:1;0	LPE O-	GPL	LYS	16	1	0	NA	0.515326023101807	0.532072007656097	0.660304009914398	0.443201988935471	0.492022007703781	0.50236302614212	0.33754700422287	0.458869010210037	0.235260993242264	0.185599997639656	NA	0.314462006092072	0.298191010951996	0.324853003025055
LPE O-18:1;0	LPE O-	GPL	LYS	18	1	0	0.462200999259949	0.897973001003265	0.786823987960815	1.16216003894806	0.577910006046295	0.823067009449005	0.776184976100922	0.516785979270935	0.744741022586823	0.367224007844925	0.343634009361267	0.380490988492966	0.47256600856781	0.525654971599579	0.375385999679565
LPE O-18:2;0	LPE O-	GPL	LYS	18	2	0	0.668145000934601	0.971114993095398	0.757040023803711	0.936967015266418	0.701665997505188	0.778190016746521	0.801329016685486	0.612446010112762	0.807675004005432	0.400768995285034	0.31284099817276	NA	0.366070985794067	0.447017014026642	0.37178298830986
LPG 18:1;0	LPG	GPL	LYS	18	1	0	0.119298003613949	0.127279996871948	0.179357007145882	0.185283005237579	0.132323995232582	0.139868006110191	0.136781007051468	0.1214359998703	0.0925237983465195	0.0951346009969711	NA	0.110188998281956	0.120319999754429	0.118101999163628	0.132715001702309
LPI 18:0;0	LPI	GPL	LYS	18	0	0	0.48929899930954	0.436522990465164	0.675252020359039	0.703293025493622	0.40913599729538	0.445190012454987	0.428169012069702	0.424991011619568	0.448264986276627	0.437382012605667	0.530098974704742	0.654670000076294	0.486366003751755	0.527966022491455	0.610240995883942
LPI 18:1;0	LPI	GPL	LYS	18	1	0	NA	NA	NA	NA	NA	NA	NA	NA	0.0970565006136894	NA	NA	0.0924905017018318	NA	NA	NA
LPI 20:4;0	LPI	GPL	LYS	20	4	0	0.399749994277954	0.294299989938736	0.377938985824585	0.465965986251831	0.357012003660202	0.364749014377594	0.300938993692398	0.426306992769241	0.322205990552902	0.405445009469986	0.386606991291046	0.517419993877411	0.404920995235443	0.428283005952835	0.423296988010406
LPS 10:0;0	LPS	GPL	LYS	10	0	0	NA	NA	NA	0.18520200252533	NA	NA	NA	NA	NA	NA	NA	NA	NA	NA	NA
LPS 18:0;0	LPS	GPL	LYS	18	0	0	0.672927975654602	0.848679006099701	1.05831003189087	1.18672001361847	0.627861022949219	0.732914984226227	0.964210987091064	0.574667990207672	0.888898015022278	0.635836005210876	0.845673978328705	0.991820991039276	0.711166977882385	0.801388025283813	0.860571026802063
LPS 18:1;0	LPS	GPL	LYS	18	1	0	1.59213995933533	2.07570004463196	1.92699003219604	2.20122003555298	1.50679004192352	1.61029005050659	2.38356995582581	1.60164999961853	2.15117001533508	0.949840009212494	1.03620994091034	1.29087996482849	1.05643999576569	1.09601998329163	1.2504700422287
LPS 20:1;0	LPS	GPL	LYS	20	1	0	0.190099000930786	0.170789003372192	0.202540993690491	0.199828997254372	0.180883005261421	0.156178995966911	0.161751002073288	0.18826599419117	0.115755997598171	NA	NA	0.112191997468472	NA	0.107196003198624	NA
LPS 20:4;0	LPS	GPL	LYS	20	4	0	NA	0.141059994697571	NA	NA	NA	0.130884006619453	0.134724006056786	NA	0.0861020982265472	0.179636999964714	NA	0.127835005521774	0.159240007400513	0.125163003802299	0.129713997244835
LPS 22:6;0	LPS	GPL	LYS	22	6	0	0.414808988571167	0.368620991706848	0.413857012987137	0.486369013786316	0.378396987915039	0.38323101401329	0.465207010507584	0.467011004686356	0.413852989673615	0.504649996757507	0.515452027320862	0.615783989429474	0.497256010770798	0.573086023330688	0.619027972221375
PA 14:0;0_16:0;0	PA	GPL	MEM	30	0	0	NA	NA	NA	NA	NA	NA	NA	NA	NA	0.76289701461792	NA	0.926379978656769	0.963329017162323	1.1104199886322	1.13292002677917
PA 14:0;0_18:0;0	PA	GPL	MEM	32	0	0	0.527309000492096	NA	0.637350976467133	NA	NA	NA	0.594385027885437	0.814481973648071	NA	0.860920011997223	1.12459003925323	0.704075992107391	0.73616099357605	0.888876020908356	1.01947999000549
PA 14:0;0_18:1;0	PA	GPL	MEM	32	1	0	NA	NA	0.283450990915298	NA	NA	NA	NA	0.61693000793457	0.337913990020752	0.583317995071411	NA	0.622327029705048	0.710704982280731	0.843061983585358	0.652032017707825
PA 14:0;0_20:0;0	PA	GPL	MEM	34	0	0	NA	NA	NA	NA	NA	NA	NA	NA	NA	NA	NA	0.307361990213394	NA	NA	NA
PA 14:0;0_20:1;0	PA	GPL	MEM	34	1	0	NA	NA	NA	NA	0.577512979507446	NA	0.533560991287231	NA	NA	0.665207028388977	NA	NA	NA	0.635800004005432	0.566788971424103
PA 16:0;0_16:0;0	PA	GPL	MEM	32	0	0	1.85131001472473	2.08364009857178	1.73886001110077	2.63543009757996	2.52100992202759	2.03549003601074	1.53101003170013	2.14403009414673	1.87135994434357	2.27397990226746	2.28264999389648	2.49343991279602	2.27768993377686	2.25212001800537	2.73511004447937
PA 16:0;0_16:1;0	PA	GPL	MEM	32	1	0	0.803842008113861	1.5236599445343	0.768610000610352	1.41594994068146	1.27199995517731	1.1528400182724	1.64625000953674	1.03953003883362	0.879830002784729	1.09012997150421	2.39845991134644	1.35623002052307	1.38593995571136	1.15147995948792	1.07769000530243
PA 16:0;0_18:0;0	PA	GPL	MEM	34	0	0	NA	NA	NA	NA	5.06113004684448	NA	NA	6.29579019546509	NA	NA	7.41666984558105	NA	NA	NA	NA
PA 16:0;0_18:1;0	PA	GPL	MEM	34	1	0	35.6469993591309	26.6212997436523	26.7485008239746	28.5168991088867	32.7641983032227	28.4480991363525	22.8066997528076	42.9887008666992	18.3789005279541	20.9442005157471	22.6629009246826	24.5900993347168	25.2791996002197	18.1070995330811	19.9473991394043
PA 16:0;0_18:2;0	PA	GPL	MEM	34	2	0	NA	0.778333008289337	NA	NA	NA	NA	0.930329978466034	NA	0.661598980426788	0.96629399061203	1.31270003318787	0.859919011592865	0.83917498588562	0.836163997650146	0.925422012805939
PA 16:0;0_19:1;0	PA	GPL	MEM	35	1	0	NA	NA	NA	NA	0.332695990800858	NA	NA	NA	NA	NA	NA	NA	NA	NA	NA
PA 16:0;0_20:0;0	PA	GPL	MEM	36	0	0	0.806999027729034	NA	NA	NA	0.635848999023438	NA	0.567807018756866	0.811933994293213	0.48479899764061	NA	NA	0.551446974277496	0.517695009708405	0.45320999622345	0.53233402967453
PA 16:0;0_20:1;0	PA	GPL	MEM	36	1	0	7.3427300453186	3.82476997375488	4.84545993804932	5.83308982849121	6.78144979476929	4.51437997817993	3.34512996673584	8.70435047149658	2.9130699634552	3.68866991996765	4.48428010940552	4.08416986465454	3.66795992851257	3.10511994361877	3.34539008140564
PA 16:0;0_20:2;0	PA	GPL	MEM	36	2	0	NA	NA	NA	NA	NA	NA	NA	1.51049995422363	NA	0.765825986862183	NA	0.829738974571228	0.7170569896698	NA	0.637848973274231
PA 16:0;0_20:3;0	PA	GPL	MEM	36	3	0	NA	NA	NA	NA	NA	NA	0.877611994743347	NA	NA	0.561271011829376	NA	NA	NA	0.457114011049271	NA
PA 16:0;0_20:4;0	PA	GPL	MEM	36	4	0	2.02526998519897	2.8171501159668	1.90635001659393	2.67149996757507	1.7807799577713	NA	2.89982008934021	NA	2.05900001525879	NA	NA	NA	1.309730052948	NA	1.12362003326416
PA 16:0;0_22:0;0	PA	GPL	MEM	38	0	0	NA	NA	NA	NA	NA	NA	NA	NA	NA	NA	NA	NA	NA	NA	0.190676003694534
PA 16:0;0_22:1;0	PA	GPL	MEM	38	1	0	NA	NA	NA	1.15468001365662	NA	NA	0.972787976264954	NA	NA	NA	NA	NA	NA	0.803672015666962	0.855605006217957
PA 16:0;0_24:0;0	PA	GPL	MEM	40	0	0	NA	NA	NA	NA	NA	NA	0.445636004209518	NA	0.340415000915527	NA	NA	NA	NA	NA	NA
PA 16:0;0_24:1;0	PA	GPL	MEM	40	1	0	NA	0.276596993207932	0.238398000597954	NA	NA	NA	NA	NA	NA	NA	NA	NA	NA	NA	0.159064993262291
PA 16:1;0_18:0;0	PA	GPL	MEM	34	1	0	NA	1.20201003551483	1.04911005496979	1.33070003986359	1.04130005836487	NA	1.0247700214386	NA	0.890649974346161	1.01533997058868	2.35992002487183	0.738691985607147	1.0512900352478	1.04778003692627	0.986941993236542
PA 16:1;0_18:1;0	PA	GPL	MEM	34	2	0	NA	0.275346994400024	NA	NA	0.679045975208282	NA	0.503709018230438	NA	0.192278996109962	0.300195008516312	NA	0.429116994142532	0.365595012903214	0.330556005239487	0.319860994815826
PA 16:1;0_20:0;0	PA	GPL	MEM	36	1	0	NA	NA	NA	NA	NA	NA	NA	NA	NA	0.202493995428085	NA	NA	NA	0.156342998147011	NA
PA 16:1;0_20:1;0	PA	GPL	MEM	36	2	0	NA	NA	NA	NA	0.563139021396637	NA	NA	NA	NA	NA	NA	NA	NA	NA	0.386902987957001
PA 16:1;0_22:0;0	PA	GPL	MEM	38	1	0	NA	0.0311357006430626	NA	NA	NA	NA	NA	NA	NA	NA	NA	NA	NA	NA	NA
PA 17:0;0_18:1;0	PA	GPL	MEM	35	1	0	0.339376002550125	0.99687397480011	1.24040997028351	0.55470997095108	0.427303999662399	0.978388011455536	1.01692998409271	1.66582000255585	0.373284995555878	0.321301996707916	NA	0.968252003192902	0.80903297662735	0.268480002880096	1.183109998703
PA 17:1;0_17:1;0	PA	GPL	MEM	34	2	0	NA	NA	NA	NA	NA	NA	NA	NA	NA	NA	NA	NA	0.0404289998114109	NA	NA
PA 17:1;0_18:0;0	PA	GPL	MEM	35	1	0	0.591916978359222	NA	NA	1.00963997840881	0.619381010532379	NA	NA	NA	0.589766025543213	0.482811003923416	NA	NA	NA	0.505019009113312	NA
PA 18:0;0_18:0;0	PA	GPL	MEM	36	0	0	0.381747990846634	NA	NA	NA	0.320852994918823	NA	0.285288989543915	0.357428997755051	0.32574799656868	NA	NA	0.211768999695778	0.180987998843193	0.215733006596565	0.211166992783546
PA 18:0;0_18:1;0	PA	GPL	MEM	36	1	0	16.6172008514404	11.2881002426147	12.0485000610352	14.9542999267578	15.6548004150391	12.7664003372192	9.47354030609131	19.2724990844727	7.63462018966675	6.09578990936279	7.00116014480591	6.78332996368408	6.60924005508423	5.07662010192871	5.93392992019653
PA 18:0;0_18:2;0	PA	GPL	MEM	36	2	0	1.84093999862671	1.74085998535156	1.40769004821777	NA	1.6525399684906	1.53658998012543	1.70922005176544	2.10723996162415	1.32720994949341	1.4996999502182	2.37706995010376	1.40117001533508	1.35413002967834	1.51357996463776	1.19196999073029
PA 18:0;0_20:0;0	PA	GPL	MEM	38	0	0	NA	NA	NA	NA	NA	NA	NA	NA	NA	NA	NA	NA	NA	NA	0.367293000221252
PA 18:0;0_20:1;0	PA	GPL	MEM	38	1	0	2.19325995445251	1.3235000371933	1.66506004333496	1.45621001720428	2.28838992118835	1.50659000873566	1.08360004425049	2.5012800693512	1.15389001369476	1.14345002174377	3.15195989608765	1.12103998661041	1.07445001602173	0.568220973014832	0.716266989707947
PA 18:0;0_20:2;0	PA	GPL	MEM	38	2	0	0.259068995714188	0.168691992759705	0.179735004901886	0.148646995425224	0.30493101477623	0.122496999800205	0.1717139929533	0.367900013923645	0.10088200122118	0.169468000531197	0.197306007146835	0.227088004350662	0.181183993816376	0.145707994699478	0.191685006022453
PA 18:0;0_20:3;0	PA	GPL	MEM	38	3	0	NA	NA	NA	NA	0.399509996175766	NA	0.583558022975922	NA	0.789752006530762	0.746571004390717	0.918458998203278	0.730889022350311	0.978830993175507	0.933625996112823	0.499763995409012
PA 18:0;0_20:4;0	PA	GPL	MEM	38	4	0	5.31127977371216	5.4721999168396	4.56690979003906	5.51106023788452	5.14587020874023	4.60354995727539	5.30043983459473	6.96002006530762	3.93892002105713	3.51449990272522	3.69089007377625	3.25873994827271	3.30659008026123	3.21944999694824	2.82783007621765
PA 18:0;0_22:1;0	PA	GPL	MEM	40	1	0	0.906198024749756	1.40787994861603	1.0691100358963	1.08349001407623	0.977265000343323	1.31139004230499	1.14958000183105	1.80402004718781	1.02467000484467	0.945788979530334	1.28585994243622	0.72170102596283	0.69896000623703	0.876994013786316	0.822647988796234
PA 18:0;0_22:2;0	PA	GPL	MEM	40	2	0	0.0724345967173576	0.0765412002801895	NA	NA	0.0371409989893436	NA	NA	NA	0.0548096001148224	NA	NA	0.0775142014026642	NA	0.0675249993801117	0.0699317008256912
PA 18:0;0_22:4;0	PA	GPL	MEM	40	4	0	NA	NA	NA	NA	NA	NA	0.31132099032402	NA	NA	NA	NA	NA	NA	NA	NA
PA 18:0;0_24:1;0	PA	GPL	MEM	42	1	0	NA	NA	NA	NA	NA	NA	0.563013970851898	NA	NA	NA	NA	NA	NA	NA	NA
PA 18:1;0_18:1;0	PA	GPL	MEM	36	2	0	6.06189012527466	4.71168994903564	4.17176008224487	7.62927007675171	6.15853023529053	4.40256023406982	4.6213698387146	8.70884037017822	3.21820998191833	3.22568011283875	3.42676997184753	4.27896022796631	3.98264002799988	3.25167989730835	2.72094011306763
PA 18:1;0_18:2;0	PA	GPL	MEM	36	3	0	NA	NA	NA	NA	NA	NA	NA	NA	NA	0.310912013053894	NA	NA	0.864228010177612	0.321440994739532	0.622169971466064
PA 18:1;0_20:0;0	PA	GPL	MEM	38	1	0	3.1396598815918	2.03744006156921	2.15367007255554	1.9606499671936	2.91545009613037	2.28512001037598	1.62621998786926	3.75974011421204	1.61410999298096	1.57403004169464	NA	1.51795995235443	1.41365003585815	0.676123976707458	0.918147027492523
PA 18:1;0_20:1;0	PA	GPL	MEM	38	2	0	3.36583995819092	2.12491011619568	1.77513003349304	2.66916990280151	3.83965992927551	1.63925004005432	2.10353994369507	5.0362401008606	1.2280900478363	1.47526001930237	1.28509998321533	1.80527997016907	1.90309000015259	1.02962005138397	1.28675997257233
PA 18:1;0_20:2;0	PA	GPL	MEM	38	3	0	NA	NA	NA	NA	0.262488007545471	NA	NA	NA	NA	NA	NA	NA	NA	NA	0.295897006988525
PA 18:1;0_20:3;0	PA	GPL	MEM	38	4	0	NA	NA	NA	NA	NA	NA	NA	NA	NA	NA	NA	NA	NA	NA	0.618682980537415
PA 18:1;0_20:4;0	PA	GPL	MEM	38	5	0	1.70931994915009	NA	NA	NA	1.65342998504639	NA	1.4681099653244	1.94266998767853	1.01733994483948	NA	NA	0.861308991909027	NA	NA	0.89667797088623
PA 18:1;0_22:0;0	PA	GPL	MEM	40	1	0	0.257207989692688	0.205606997013092	0.148072004318237	0.263617008924484	0.171746000647545	0.176921993494034	0.29092401266098	0.323756009340286	0.248760998249054	0.100078001618385	0.126036003232002	0.164369001984596	0.121026001870632	0.112244002521038	0.116820998489857
PA 18:1;0_22:1;0	PA	GPL	MEM	40	2	0	0.497211009263992	0.467862993478775	NA	NA	0.499200999736786	NA	0.428970992565155	0.510905027389526	0.351108014583588	NA	NA	0.417522013187408	0.391620993614197	0.288080990314484	0.312568008899689
PA 18:1;0_24:0;0	PA	GPL	MEM	42	1	0	1.04639995098114	1.5106999874115	1.35494005680084	1.53531002998352	0.775372982025146	1.07498002052307	1.26347994804382	1.45304000377655	1.18338000774384	0.500505983829498	0.525335013866425	0.577041983604431	0.492430001497269	0.638266980648041	0.575452029705048
PA 18:1;0_24:1;0	PA	GPL	MEM	42	2	0	0.447288006544113	0.668960988521576	0.389714986085892	0.460954993963242	0.386635988950729	0.439754009246826	0.728954970836639	0.413751989603043	0.389452993869781	NA	NA	0.127333998680115	NA	0.201417997479439	NA
PA 18:2;0_18:2;0	PA	GPL	MEM	36	4	0	NA	NA	NA	NA	0.0455095991492271	NA	NA	2.72450995445251	NA	NA	NA	NA	NA	NA	0.0420120991766453
PA 18:2;0_20:0;0	PA	GPL	MEM	38	2	0	NA	NA	NA	NA	NA	NA	NA	NA	NA	NA	NA	NA	NA	NA	0.0377478003501892
PA 18:2;0_20:1;0	PA	GPL	MEM	38	3	0	NA	NA	NA	NA	0.0752374976873398	NA	0.111116997897625	NA	NA	0.153300002217293	0.192283004522324	0.174715995788574	NA	NA	0.107520997524261
PA 20:0;0_20:0;0	PA	GPL	MEM	40	0	0	NA	NA	NA	NA	NA	NA	0.263808012008667	NA	0.176203995943069	NA	NA	NA	NA	NA	NA
PA 20:0;0_20:1;0	PA	GPL	MEM	40	1	0	1.03534996509552	0.526917994022369	0.583769023418427	1.11485004425049	1.02178001403809	0.591543018817902	0.96203202009201	1.24922001361847	0.651947021484375	0.346278995275497	0.669386029243469	0.468598991632462	0.440762013196945	0.353610008955002	0.366304010152817
PA 20:0;0_20:2;0	PA	GPL	MEM	40	2	0	NA	NA	NA	NA	NA	NA	NA	NA	NA	NA	NA	NA	NA	NA	0.077028401196003
PA 20:0;0_20:4;0	PA	GPL	MEM	40	4	0	NA	NA	NA	NA	NA	NA	0.198982000350952	NA	NA	NA	NA	NA	NA	NA	NA
PA 20:0;0_22:1;0	PA	GPL	MEM	42	1	0	0.85248601436615	0.986846029758453	0.840712010860443	1.11912000179291	1.05613005161285	1.02386999130249	0.584100008010864	1.12771999835968	0.52208799123764	0.46679499745369	0.773549020290375	0.41339498758316	0.466479986906052	0.516735970973969	0.484061986207962
PA 20:1;0_20:1;0	PA	GPL	MEM	40	2	0	0.756156980991364	0.532854020595551	NA	NA	0.820141017436981	NA	0.617241978645325	0.790060997009277	0.473302990198135	NA	NA	0.354844987392426	0.3211550116539	0.319889008998871	0.318269014358521
PA 20:1;0_22:0;0	PA	GPL	MEM	42	1	0	0.23047399520874	0.167607992887497	NA	NA	NA	NA	NA	NA	NA	0.0756608992815018	0.125405997037888	NA	NA	NA	NA
PA 20:1;0_22:1;0	PA	GPL	MEM	42	2	0	0.747973024845123	0.671903014183044	0.564917981624603	0.715345978736877	0.769348978996277	0.683797001838684	0.743803977966309	0.995193004608154	0.501137018203735	NA	NA	0.345636993646622	NA	0.424888998270035	NA
PC 12:0;0_16:0;0	PC	GPL	MEM	28	0	0	NA	NA	NA	NA	NA	NA	NA	NA	NA	NA	NA	NA	NA	1.16515004634857	NA
PC 12:0;0_18:0;0	PC	GPL	MEM	30	0	0	NA	NA	NA	NA	NA	NA	NA	NA	NA	NA	2.5089099407196	NA	NA	NA	NA
PC 14:0;0_14:0;0	PC	GPL	MEM	28	0	0	NA	NA	NA	NA	NA	NA	NA	NA	NA	NA	NA	NA	NA	0.379730999469757	NA
PC 14:0;0_16:0;0	PC	GPL	MEM	30	0	0	12.157600402832	14.2159996032715	10.5438003540039	15.5292997360229	13.6836996078491	12.829400062561	15.6773996353149	13.0809001922607	16.2915000915527	21.3442001342773	23.3901996612549	24.6938991546631	24.5293998718262	30.8645000457764	28.9563007354736
PC 14:0;0_17:0;0	PC	GPL	MEM	31	0	0	2.16117000579834	2.024169921875	3.03801989555359	2.88326001167297	2.61088991165161	2.41740989685059	2.39282989501953	3.23975992202759	2.08837008476257	1.9057799577713	1.97837996482849	2.07688999176025	2.14155006408691	2.00239992141724	1.67209994792938
PC 14:0;0_18:0;0	PC	GPL	MEM	32	0	0	11.3205003738403	9.58942985534668	9.80004024505615	11.8849000930786	11.2740001678467	10.9113998413086	11.1808996200562	11.4533004760742	10.8664999008179	14.8240003585815	15.5350999832153	14.9576997756958	14.3409996032715	16.3966999053955	17.0538005828857
PC 14:0;0_18:1;0	PC	GPL	MEM	32	1	0	8.96308994293213	10.3864002227783	8.54199028015137	9.92856025695801	9.58421993255615	8.74106025695801	13.1016998291016	9.92870044708252	11.8311996459961	15.1438999176025	16.9873008728027	18.4909000396729	16.2523002624512	19.1592998504639	20.5438003540039
PC 14:0;0_18:2;0	PC	GPL	MEM	32	2	0	NA	NA	NA	NA	NA	NA	NA	NA	NA	NA	93.8252029418945	NA	228.552993774414	NA	NA
PC 14:0;0_20:0;0	PC	GPL	MEM	34	0	0	1.04171001911163	0.773522019386292	0.773041009902954	0.888074994087219	0.910555005073547	0.673372983932495	0.986688017845154	1.01235997676849	0.776264011859894	0.996531009674072	1.22079002857208	0.974406003952026	1.05838000774384	1.17413997650146	1.40819001197815
PC 14:0;0_20:1;0	PC	GPL	MEM	34	1	0	3.80324006080627	NA	2.88565993309021	3.45785999298096	3.86444997787476	3.14635992050171	3.36059999465942	4.26226997375488	3.36597990989685	3.07310009002686	4.12868022918701	3.05042004585266	3.13256001472473	4.00910997390747	3.82122993469238
PC 14:0;0_20:2;0	PC	GPL	MEM	34	2	0	2.14315009117126	0.943213999271393	1.19649994373322	1.76028001308441	1.36668002605438	0.910721004009247	1.55546998977661	1.71352005004883	1.16884005069733	1.71774995326996	1.60649001598358	1.63355004787445	1.34270000457764	1.96275997161865	1.83120000362396
PC 14:0;0_20:3;0	PC	GPL	MEM	34	3	0	35.8370018005371	16.3251991271973	27.6513996124268	21.6096000671387	25.7523002624512	NA	11.7613000869751	26.0459003448486	11.7013998031616	11.6113004684448	11.5896997451782	11.3668003082275	9.41810989379883	11.4610004425049	15.9232997894287
PC 14:0;0_20:4;0	PC	GPL	MEM	34	4	0	24.7159004211426	31.1203994750977	27.0998992919922	28.8103008270264	26.1100997924805	26.5403995513916	36.4154014587402	28.2544994354248	35.6707000732422	42.7107009887695	46.5205993652344	41.7924995422363	40.9906997680664	46.4700012207031	55.9842987060547
PC 14:0;0_22:0;0	PC	GPL	MEM	36	0	0	NA	NA	0.255982995033264	NA	NA	NA	NA	NA	0.222010001540184	0.161414995789528	0.309487998485565	0.170233994722366	NA	0.255380988121033	NA
PC 14:0;0_22:1;0	PC	GPL	MEM	36	1	0	NA	NA	NA	NA	NA	NA	NA	NA	0.317885011434555	0.240520998835564	0.469931989908218	0.377645999193192	0.451301991939545	0.562098979949951	0.431690990924835
PC 14:0;0_22:4;0	PC	GPL	MEM	36	4	0	NA	NA	NA	NA	NA	NA	NA	NA	NA	NA	NA	1.16121995449066	NA	NA	NA
PC 14:0;0_22:6;0	PC	GPL	MEM	36	6	0	NA	NA	NA	NA	6.96188020706177	NA	NA	NA	8.19478034973145	12.0212001800537	13.9398002624512	10.8163003921509	10.5672998428345	13.4737997055054	15.2002000808716
PC 14:0;0_24:0;0	PC	GPL	MEM	38	0	0	NA	0.188192993402481	0.0907813981175423	NA	0.178558006882668	0.223205000162125	NA	NA	0.142654001712799	NA	NA	NA	0.120425000786781	NA	NA
PC 14:0;0_24:1;0	PC	GPL	MEM	38	1	0	0.138071000576019	NA	NA	NA	0.144943997263908	NA	0.118647001683712	NA	NA	NA	0.143748998641968	NA	NA	0.247853994369507	NA
PC 15:0;0_15:0;0	PC	GPL	MEM	30	0	0	NA	NA	NA	NA	0.0758564025163651	NA	NA	NA	NA	NA	NA	NA	0.0595926009118557	NA	NA
PC 15:0;0_16:0;0	PC	GPL	MEM	31	0	0	12.6859998703003	19.218900680542	19.443000793457	25.5767002105713	20.6977005004883	19.3617992401123	18.4500007629395	18.1585006713867	19.4013004302979	15.0574998855591	15.6003999710083	15.1984996795654	15.7639999389648	13.6848001480103	14.4504995346069
PC 15:0;0_17:0;0	PC	GPL	MEM	32	0	0	0.29951998591423	0.215699002146721	0.23369400203228	0.456963002681732	0.575253009796143	0.238915994763374	0.271277993917465	0.213613003492355	0.261866003274918	0.422031998634338	0.553274989128113	0.354777008295059	0.236298993229866	0.362390011548996	0.305817008018494
PC 15:0;0_17:1;0	PC	GPL	MEM	32	1	0	NA	NA	NA	NA	NA	NA	NA	NA	NA	NA	NA	NA	NA	0.22189199924469	NA
PC 15:0;0_18:0;0	PC	GPL	MEM	33	0	0	2.96772003173828	2.8029100894928	2.59987998008728	3.5249400138855	4.5775899887085	2.76117992401123	2.81574010848999	3.88576006889343	2.80170011520386	2.52376008033752	2.62738990783691	2.35525989532471	2.32921004295349	2.12178993225098	2.056960105896
PC 15:0;0_18:1;0	PC	GPL	MEM	33	1	0	6.99305009841919	7.27126979827881	7.32498979568481	7.9957799911499	9.03878021240234	8.02406978607178	8.07658004760742	6.76957988739014	7.93650007247925	6.92621994018555	7.29417991638184	7.44167995452881	7.33080005645752	7.35156011581421	7.50006008148193
PC 15:0;0_18:2;0	PC	GPL	MEM	33	2	0	NA	NA	NA	NA	NA	NA	3.22649002075195	NA	NA	NA	NA	NA	NA	NA	NA
PC 15:0;0_20:1;0	PC	GPL	MEM	35	1	0	2.67880988121033	2.29119992256165	2.27288007736206	3.09361004829407	4.07004976272583	2.39896988868713	1.93330001831055	2.82934999465942	1.8285299539566	1.6214599609375	1.85626995563507	1.74177002906799	2.04844999313354	1.69831001758575	1.33753001689911
PC 15:0;0_20:4;0	PC	GPL	MEM	35	4	0	NA	NA	NA	NA	NA	NA	2.36898994445801	NA	NA	NA	NA	NA	NA	NA	NA
PC 15:0;0_22:0;0	PC	GPL	MEM	37	0	0	NA	NA	NA	NA	29.6072006225586	NA	NA	NA	NA	10.7440004348755	NA	NA	NA	NA	NA
PC 15:0;0_22:1;0	PC	GPL	MEM	37	1	0	NA	NA	NA	NA	NA	NA	NA	NA	NA	NA	NA	NA	NA	5.12702989578247	4.11148977279663
PC 16:0;0_16:0;0	PC	GPL	MEM	32	0	0	174.942993164062	172.485000610352	171.707000732422	211.992004394531	168.682998657227	191.759002685547	182.899002075195	185.442001342773	184.248992919922	233.630004882812	257.941009521484	238.789993286133	238.753997802734	250.376007080078	262.940002441406
PC 16:0;0_16:1;0	PC	GPL	MEM	32	1	0	14.0722999572754	30.5548000335693	19.7639999389648	25.3397998809814	18.1483993530273	22.2439002990723	44.095401763916	18.5149002075195	36.2280006408691	38.0639991760254	42.0891990661621	40.426399230957	40.1087989807129	46.375301361084	45.7899017333984
PC 16:0;0_16:2;0	PC	GPL	MEM	32	2	0	NA	NA	NA	NA	NA	NA	NA	NA	NA	NA	329.772003173828	NA	NA	387.651000976562	482.075988769531
PC 16:0;0_17:0;0	PC	GPL	MEM	33	0	0	22.2381000518799	23.9808006286621	23.5345001220703	29.7936992645264	28.7068004608154	22.8122005462646	22.3544006347656	31.0212993621826	21.3316993713379	18.9661998748779	21.2238006591797	18.2800006866455	19.5398998260498	18.2548999786377	17.2136993408203
PC 16:0;0_17:1;0	PC	GPL	MEM	33	1	0	7.77214002609253	8.37390041351318	8.21784019470215	9.53133010864258	9.76620960235596	9.21142959594727	8.58594036102295	8.26084995269775	8.82960987091064	9.12650012969971	9.84576034545898	9.72453022003174	10.0318002700806	9.33399963378906	10.1624002456665
PC 16:0;0_18:0;0	PC	GPL	MEM	34	0	0	89.2230987548828	76.5934982299805	75.8406982421875	89.3313980102539	83.7266998291016	83.8938980102539	80.4246978759766	88.6259994506836	76.6594009399414	94.8383026123047	103.398002624512	103.485000610352	98.8792037963867	94.7503967285156	108.119003295898
PC 16:0;0_18:1;0	PC	GPL	MEM	34	1	0	883.455017089844	791.581970214844	774.036987304688	914.575012207031	821.8740234375	846.254028320312	832.455993652344	876.927001953125	807.109985351562	818.453979492188	914.560974121094	882.169006347656	865.807983398438	842.583984375	953.281005859375
PC 16:0;0_18:2;0	PC	GPL	MEM	34	2	0	103.071998596191	84.6832962036133	78.7580032348633	87.9474029541016	94.486701965332	74.5908966064453	92.7246017456055	101.351997375488	79.3995971679688	75.2891006469727	81.847900390625	74.1887969970703	75.8598022460938	75.0689010620117	86.782096862793
PC 16:0;0_18:3;0	PC	GPL	MEM	34	3	0	NA	22.5853004455566	NA	22.7775993347168	NA	NA	22.0429992675781	NA	15.7104997634888	17.5529003143311	19.778600692749	16.8649997711182	16.0142002105713	17.5496997833252	20.898099899292
PC 16:0;0_19:0;0	PC	GPL	MEM	35	0	0	NA	NA	156.940002441406	NA	NA	162.496994018555	159.768005371094	213.563003540039	NA	121.563003540039	134.712005615234	NA	NA	NA	103.934997558594
PC 16:0;0_19:1;0	PC	GPL	MEM	35	1	0	3.36515998840332	2.58427000045776	3.18967008590698	3.57737994194031	5.16486978530884	3.04043006896973	2.71996998786926	3.57025003433228	2.38505005836487	2.29106998443604	2.61536002159119	2.77222990989685	2.62899994850159	2.39581990242004	2.00125002861023
PC 16:0;0_19:2;0	PC	GPL	MEM	35	2	0	NA	NA	NA	NA	1.20973002910614	NA	NA	NA	NA	NA	NA	NA	NA	NA	NA
PC 16:0;0_20:0;0	PC	GPL	MEM	36	0	0	10.4945001602173	13.101900100708	13.703200340271	18.7542991638184	16.8346004486084	14.543399810791	10.3920001983643	16.1835994720459	9.43603038787842	6.70504999160767	7.46522998809814	4.91586017608643	6.67459011077881	6.59245014190674	5.49364995956421
PC 16:0;0_20:1;0	PC	GPL	MEM	36	1	0	70.8695983886719	53.9609985351562	61.3927993774414	73.8106002807617	80.3497009277344	67.0169982910156	54.1078987121582	83.9839019775391	51.8499984741211	59.2317008972168	67.8161010742188	49.0637016296387	61.9412994384766	58.6082000732422	54.5073013305664
PC 16:0;0_20:2;0	PC	GPL	MEM	36	2	0	12.578200340271	10.2325000762939	10.4724998474121	12.0010995864868	11.9201002120972	10.2634000778198	11.3348999023438	12.4603004455566	11.4194002151489	17.4540996551514	19.2441005706787	15.7399997711182	17.1320991516113	18.6980991363525	19.4638996124268
PC 16:0;0_20:3;0	PC	GPL	MEM	36	3	0	18.5323009490967	17.2928009033203	15.0888996124268	16.1867008209229	17.4486999511719	16.762300491333	20.5252990722656	20.6077995300293	18.1287002563477	17.8570003509521	19.534200668335	18.1837005615234	18.7278995513916	18.2381000518799	20.1331996917725
PC 16:0;0_20:4;0	PC	GPL	MEM	36	4	0	40.8292999267578	54.7313003540039	45.5586013793945	53.6837005615234	38.6488990783691	47.1511993408203	61.7130012512207	42.4556007385254	56.4849014282227	48.5256004333496	48.6334991455078	48.7812004089355	48.0964012145996	51.0061988830566	55.1259994506836
PC 16:0;0_21:0;0	PC	GPL	MEM	37	0	0	NA	NA	NA	102.399002075195	NA	NA	NA	NA	70.7160034179688	NA	NA	NA	NA	NA	NA
PC 16:0;0_21:1;0	PC	GPL	MEM	37	1	0	9.52534961700439	11.7455997467041	NA	14.4554996490479	10.9305000305176	9.20370006561279	9.54209995269775	9.19349956512451	NA	4.97830009460449	7.3738899230957	5.33882999420166	6.26162004470825	4.59533977508545	4.08123016357422
PC 16:0;0_22:0;0	PC	GPL	MEM	38	0	0	NA	2.13530993461609	1.63682997226715	2.82705998420715	2.25240993499756	2.0942599773407	2.08117008209229	2.86624002456665	2.12486004829407	1.39212000370026	1.74242997169495	1.63196003437042	1.32085001468658	1.3461400270462	NA
PC 16:0;0_22:1;0	PC	GPL	MEM	38	1	0	3.7601900100708	3.11915993690491	3.44014000892639	3.53997993469238	4.02138996124268	3.47078990936279	3.37532997131348	4.0131402015686	3.23452997207642	3.46160006523132	4.00298976898193	3.80920004844666	4.05183982849121	3.95012998580933	4.0178599357605
PC 16:0;0_22:2;0	PC	GPL	MEM	38	2	0	2.44643998146057	2.25199007987976	1.91916000843048	2.15206003189087	2.0100200176239	2.0318500995636	2.15767002105713	2.245609998703	2.3200900554657	2.13866996765137	2.51259994506836	2.15310001373291	2.34754991531372	1.98712003231049	3.17550992965698
PC 16:0;0_22:3;0	PC	GPL	MEM	38	3	0	2.58719992637634	1.48118996620178	1.9675600528717	2.81060004234314	1.94160997867584	1.44930005073547	2.0392599105835	2.5716700553894	1.86146998405457	2.11137008666992	2.36591005325317	1.97118997573853	2.05768990516663	2.16807007789612	2.19108009338379
PC 16:0;0_22:4;0	PC	GPL	MEM	38	4	0	6.72524976730347	4.8093900680542	6.01874017715454	6.92414999008179	6.52947998046875	6.49360990524292	5.29882001876831	6.93013000488281	5.62661981582642	7.66102981567383	7.4663200378418	7.16020011901855	6.8946099281311	7.45974016189575	8.0162296295166
PC 16:0;0_22:5;0	PC	GPL	MEM	38	5	0	5.93701982498169	6.01462984085083	6.5732798576355	6.82333993911743	6.63787984848022	6.6035099029541	6.38773012161255	7.15232992172241	6.95099020004272	6.5233302116394	8.48371982574463	6.57258987426758	6.72316980361938	7.64164018630981	7.13606023788452
PC 16:0;0_22:6;0	PC	GPL	MEM	38	6	0	71.0942001342773	76.573600769043	66.730598449707	83.4255981445312	67.5725021362305	71.435302734375	82.5765991210938	69.1885986328125	75.1342010498047	77.5173034667969	81.9786987304688	75.676399230957	75.4802017211914	84.4085998535156	92.6371002197266
PC 16:0;0_23:0;0	PC	GPL	MEM	39	0	0	NA	NA	NA	2.22535991668701	NA	NA	NA	NA	NA	NA	NA	NA	NA	NA	NA
PC 16:0;0_24:1;0	PC	GPL	MEM	40	1	0	3.13115000724792	2.26367998123169	1.99889004230499	2.39965009689331	2.21828007698059	2.11405992507935	2.49767994880676	2.66882991790771	2.18879008293152	1.83164000511169	2.04378008842468	1.88963997364044	2.0952000617981	1.82430994510651	2.00273990631104
PC 16:0;0_24:2;0	PC	GPL	MEM	40	2	0	NA	NA	NA	1.68757998943329	NA	1.52909994125366	1.62987995147705	NA	1.50297999382019	1.28340995311737	1.54622995853424	NA	1.45730996131897	1.52462995052338	2.05690002441406
PC 16:0;0_24:3;0	PC	GPL	MEM	40	3	0	NA	NA	NA	NA	NA	NA	NA	NA	NA	0.894765973091125	NA	NA	NA	NA	0.864017009735107
PC 16:0;0_24:4;0	PC	GPL	MEM	40	4	0	NA	NA	0.612353026866913	NA	NA	NA	0.422688990831375	0.861806988716125	0.860598981380463	NA	0.719766020774841	0.733918011188507	0.781728982925415	0.844036996364594	1.22163999080658
PC 16:1;0_16:1;0	PC	GPL	MEM	32	2	0	1053.83996582031	788.445983886719	792.138000488281	914.997985839844	989.838989257812	781.690002441406	777.14697265625	1019.21997070312	777.008972167969	639.982971191406	202.958999633789	615.783020019531	392.466003417969	206.246002197266	212.477996826172
PC 16:1;0_17:0;0	PC	GPL	MEM	33	1	0	0.326716005802155	0.439049005508423	0.346428990364075	0.435157001018524	0.47545400261879	0.373355001211166	0.539152979850769	0.307830005884171	0.474474996328354	0.349283993244171	0.371508002281189	0.285762995481491	0.349178999662399	0.463194012641907	0.327827990055084
PC 16:1;0_17:1;0	PC	GPL	MEM	33	2	0	9.92564010620117	7.51779985427856	8.14570999145508	9.29347991943359	14.4286003112793	8.92321014404297	4.3785400390625	9.57878017425537	6.52737998962402	5.24761009216309	6.13917016983032	4.63179016113281	5.66587018966675	5.68915987014771	4.86677980422974
PC 16:1;0_18:0;0	PC	GPL	MEM	34	1	0	19.0897998809814	20.3775005340576	16.7644996643066	19.6159000396729	19.505199432373	17.8556003570557	21.5039005279541	19.6634998321533	19.2175006866455	17.1723003387451	19.6923007965088	16.3437004089355	18.4253997802734	17.9778003692627	18.3868007659912
PC 16:1;0_18:1;0	PC	GPL	MEM	34	2	0	154.647994995117	92.9720001220703	98.0953979492188	113.611999511719	136.348999023438	96.0916976928711	95.1190032958984	142.464996337891	85.8815994262695	70.4107971191406	75.4397964477539	69.2480010986328	72.4169998168945	69.2752990722656	75.6578979492188
PC 16:1;0_18:2;0	PC	GPL	MEM	34	3	0	60.9210014343262	22.6056003570557	35.0620994567871	26.8306007385254	67.5855026245117	61.5568008422852	30.5480003356934	65.7244033813477	30.17919921875	24.7525997161865	24.3575000762939	25.5956993103027	27.9416999816895	24.9995002746582	23.2292003631592
PC 16:1;0_19:0;0	PC	GPL	MEM	35	1	0	NA	NA	NA	0.117383003234863	NA	NA	0.132504999637604	NA	NA	NA	NA	NA	0.0784557014703751	NA	NA
PC 16:1;0_19:1;0	PC	GPL	MEM	35	2	0	NA	NA	NA	0.184380993247032	0.251996010541916	0.192779004573822	0.124454997479916	NA	NA	NA	NA	NA	NA	0.096222996711731	NA
PC 16:1;0_20:0;0	PC	GPL	MEM	36	1	0	1.78323996067047	2.50987005233765	2.11992001533508	2.74978995323181	2.60542988777161	2.37853002548218	2.46429991722107	2.42236995697021	2.70729994773865	2.97474002838135	3.19092988967896	2.23779010772705	3.04567003250122	3.19813990592957	2.69079995155334
PC 16:1;0_20:1;0	PC	GPL	MEM	36	2	0	6.62101984024048	5.36589002609253	4.86794996261597	5.73283004760742	6.06499004364014	5.03378009796143	5.68199014663696	6.94815015792847	5.71084022521973	5.84740018844604	6.38497018814087	4.85297012329102	5.46222019195557	5.79180002212524	6.06587982177734
PC 16:1;0_20:2;0	PC	GPL	MEM	36	3	0	1.13919997215271	0.745133996009827	0.794219017028809	0.555602014064789	0.78692501783371	1.15952003002167	0.926434993743896	0.987900018692017	1.02616000175476	1.31651997566223	1.30966997146606	0.864856004714966	1.58431005477905	1.19260001182556	1.42910003662109
PC 16:1;0_20:3;0	PC	GPL	MEM	36	4	0	NA	NA	NA	NA	NA	NA	0.754222989082336	NA	0.703152000904083	0.909537971019745	0.852792024612427	0.826493978500366	NA	NA	0.885137021541595
PC 16:1;0_20:4;0	PC	GPL	MEM	36	5	0	50.8975982666016	54.804500579834	52.3065986633301	66.3822021484375	52.7132987976074	54.4673004150391	57.2700004577637	57.4384002685547	59.7836990356445	61.255199432373	63.9081001281738	62.0172004699707	57.7254981994629	68.3720016479492	70.9815979003906
PC 16:1;0_21:0;0	PC	GPL	MEM	37	1	0	0.990731000900269	NA	1.96004998683929	NA	NA	NA	NA	NA	NA	NA	0.924539029598236	NA	0.721774995326996	NA	NA
PC 16:1;0_22:0;0	PC	GPL	MEM	38	1	0	1.04156994819641	1.32361996173859	0.880205988883972	1.0830899477005	1.11240994930267	1.28454995155334	1.81149005889893	1.22661995887756	1.54982995986938	1.08931005001068	1.10037004947662	1.20269000530243	1.2388299703598	1.38575994968414	1.09009003639221
PC 16:1;0_22:1;0	PC	GPL	MEM	38	2	0	1.2802699804306	1.65237998962402	1.06009995937347	1.50771999359131	2.02594995498657	1.4261200428009	2.1676299571991	1.82053005695343	2.59517002105713	1.55599999427795	1.81835997104645	1.56551003456116	1.74654996395111	1.62656998634338	1.67277002334595
PC 16:1;0_22:4;0	PC	GPL	MEM	38	5	0	NA	NA	NA	NA	NA	NA	0.242268994450569	NA	NA	0.227065995335579	NA	NA	0.3957140147686	NA	NA
PC 16:1;0_22:6;0	PC	GPL	MEM	38	7	0	NA	4.71194982528687	NA	NA	NA	NA	NA	NA	NA	5.74256992340088	NA	5.86917018890381	NA	NA	6.19446992874146
PC 16:1;0_23:0;0	PC	GPL	MEM	39	1	0	NA	NA	NA	NA	NA	NA	1.15074002742767	NA	0.977735996246338	NA	NA	NA	NA	NA	NA
PC 16:1;0_24:0;0	PC	GPL	MEM	40	1	0	1.13260996341705	1.51686000823975	0.800723016262054	1.20618999004364	1.27853000164032	1.06622004508972	2.06872010231018	1.21097004413605	1.85608005523682	0.921736001968384	0.944541990756989	0.814962029457092	0.986811995506287	0.936863005161285	1.0091700553894
PC 16:1;0_24:1;0	PC	GPL	MEM	40	2	0	0.634823024272919	1.14297997951508	0.692736029624939	0.670713007450104	0.754396021366119	0.677618026733398	1.21397995948792	0.651458978652954	1.12625002861023	0.665364980697632	0.549992024898529	0.510071992874146	0.618007004261017	0.581901013851166	0.490637004375458
PC 17:0;0_18:1;0	PC	GPL	MEM	35	1	0	15.6104001998901	15.3652000427246	14.4579000473022	18.7539005279541	21.0004997253418	16.2728004455566	15.4251003265381	15.6338996887207	14.2625999450684	12.3636999130249	13.4043998718262	13.2451000213623	13.0069999694824	12.1525001525879	10.4986000061035
PC 17:0;0_18:2;0	PC	GPL	MEM	35	2	0	0.736015975475311	1.0275399684906	0.744892001152039	1.01672995090485	0.892148017883301	0.840089023113251	0.829320013523102	0.806658029556274	0.760380029678345	0.767387986183167	0.68001002073288	0.837042987346649	0.784340023994446	0.837861001491547	0.805688977241516
PC 17:0;0_19:0;0	PC	GPL	MEM	36	0	0	0.766480028629303	1.16582000255585	1.43106997013092	1.4724999666214	1.26291000843048	1.73264002799988	1.10622000694275	1.49495005607605	0.954430997371674	0.504774987697601	0.603715002536774	0.36642000079155	0.361562997102737	0.46289798617363	0.249938994646072
PC 17:0;0_20:0;0	PC	GPL	MEM	37	0	0	136.813003540039	139.151000976562	130.429992675781	67.0724029541016	124.11499786377	138.882995605469	138.90299987793	179.320999145508	53.6758995056152	80.9551010131836	106.936996459961	88.774299621582	94.4983978271484	84.7020034790039	80.2801971435547
PC 17:0;0_20:1;0	PC	GPL	MEM	37	1	0	34.081901550293	33.4466018676758	41.7741012573242	48.0670013427734	45.7914009094238	34.4678993225098	28.470100402832	33.5535011291504	36.4255981445312	19.710599899292	23.3516006469727	18.0846996307373	19.1938991546631	13.7971000671387	13.1511001586914
PC 17:0;0_20:2;0	PC	GPL	MEM	37	2	0	2.33798003196716	5.06333017349243	13.4969997406006	2.34956002235413	2.00680994987488	1.89856994152069	2.10070991516113	2.193039894104	2.63280010223389	1.6322900056839	1.43788003921509	1.70643997192383	1.4422299861908	1.50656998157501	1.46853995323181
PC 17:0;0_20:3;0	PC	GPL	MEM	37	3	0	NA	2.41162991523743	2.70092010498047	3.46677994728088	3.93597006797791	2.79855990409851	2.89505004882812	NA	1.88006997108459	NA	NA	NA	NA	NA	NA
PC 17:0;0_20:4;0	PC	GPL	MEM	37	4	0	NA	NA	1.90465998649597	1.99818003177643	NA	NA	2.68727993965149	NA	NA	1.6778199672699	NA	NA	2.00736999511719	1.79117000102997	NA
PC 17:0;0_21:0;0	PC	GPL	MEM	38	0	0	NA	0.196066007018089	0.191374003887177	NA	0.137407004833221	0.234760999679565	0.173558995127678	0.152847006917	NA	NA	0.151103004813194	NA	0.0588884986937046	0.082320399582386	NA
PC 17:0;0_21:1;0	PC	GPL	MEM	38	1	0	NA	NA	NA	NA	0.17441700398922	NA	NA	NA	NA	NA	NA	NA	NA	NA	NA
PC 17:0;0_22:0;0	PC	GPL	MEM	39	0	0	NA	NA	1.96265995502472	NA	NA	NA	1.75999999046326	NA	NA	NA	NA	NA	1.87063002586365	NA	NA
PC 17:0;0_22:1;0	PC	GPL	MEM	39	1	0	NA	NA	NA	NA	NA	NA	NA	NA	NA	NA	1.34303998947144	NA	NA	1.36632001399994	NA
PC 17:0;0_22:4;0	PC	GPL	MEM	39	4	0	NA	1.94542002677917	NA	2.54236006736755	3.72679996490479	NA	2.20234990119934	NA	2.33576011657715	1.45071995258331	NA	NA	NA	1.60993003845215	NA
PC 17:0;0_22:5;0	PC	GPL	MEM	39	5	0	12.4025001525879	8.80093002319336	9.55097961425781	9.76589965820312	10.5572004318237	9.379469871521	9.46522998809814	11.7632999420166	9.67269039154053	8.70415019989014	6.74596977233887	NA	NA	6.50174999237061	7.2578501701355
PC 17:0;0_23:1;0	PC	GPL	MEM	40	1	0	NA	NA	0.204971998929977	NA	0.235168993473053	0.283872991800308	0.111542001366615	0.173204004764557	NA	0.105003997683525	0.113514997065067	0.122142001986504	NA	0.113389998674393	NA
PC 17:1;0_17:1;0	PC	GPL	MEM	34	2	0	NA	NA	NA	0.328361988067627	NA	NA	NA	NA	NA	NA	NA	NA	NA	NA	NA
PC 17:1;0_18:0;0	PC	GPL	MEM	35	1	0	2.5255401134491	2.49249005317688	2.56066989898682	2.99609994888306	3.22298002243042	2.56938004493713	2.42297005653381	2.50078010559082	2.35608005523682	1.85470998287201	2.0004301071167	1.90803003311157	1.94361996650696	1.81547999382019	1.6158299446106
PC 17:1;0_18:1;0	PC	GPL	MEM	35	2	0	7.12161016464233	8.59570026397705	9.0644702911377	9.94305038452148	8.86518001556396	9.26152038574219	7.02129983901978	8.85161972045898	8.0367603302002	5.75982999801636	5.74549007415771	6.33446979522705	6.23676013946533	5.96930980682373	6.0584602355957
PC 17:1;0_20:0;0	PC	GPL	MEM	37	1	0	NA	NA	NA	NA	NA	6.34699010848999	6.18151998519897	5.09330987930298	NA	3.44590997695923	NA	3.1592800617218	3.74540996551514	2.62161993980408	2.40157008171082
PC 17:1;0_20:1;0	PC	GPL	MEM	37	2	0	4.20099020004272	9.33794975280762	NA	3.77610993385315	3.75231003761292	3.55358004570007	3.01642990112305	3.36566996574402	2.48201990127563	2.12852001190186	2.10068011283875	2.35045003890991	1.75625002384186	2.85751008987427	2.18185997009277
PC 17:1;0_24:0;0	PC	GPL	MEM	41	1	0	NA	NA	NA	0.155123993754387	NA	NA	0.261442989110947	NA	0.21127100288868	NA	NA	NA	NA	NA	NA
PC 18:0;0_18:0;0	PC	GPL	MEM	36	0	0	11.4711999893188	12.923999786377	13.6794996261597	17.3474998474121	13.2023000717163	14.8268003463745	11.0099000930786	14.0078001022339	8.28223037719727	5.39309978485107	5.66993999481201	5.64297008514404	5.22046995162964	5.15725994110107	4.12911987304688
PC 18:0;0_18:1;0	PC	GPL	MEM	36	1	0	280.941009521484	203.893997192383	216.832000732422	269.059997558594	240.567001342773	240.229995727539	200.820007324219	257.867004394531	191.494995117188	166.373001098633	188.606002807617	187.416000366211	174.001007080078	164.445007324219	187.759994506836
PC 18:0;0_18:2;0	PC	GPL	MEM	36	2	0	17.7229995727539	21.4981994628906	18.1641006469727	21.2912998199463	19.6229991912842	17.6105995178223	23.7726001739502	20.75830078125	23.9773006439209	26.0778007507324	27.2231006622314	24.2040996551514	25.2845993041992	28.2427997589111	28.3199005126953
PC 18:0;0_18:3;0	PC	GPL	MEM	36	3	0	NA	4.54504013061523	NA	5.25505018234253	NA	NA	4.52902984619141	NA	5.58597993850708	NA	NA	NA	NA	NA	NA
PC 18:0;0_19:1;0	PC	GPL	MEM	37	1	0	12.1735000610352	10.1194000244141	14.2030000686646	11.8787002563477	12.4614000320435	11.4306001663208	7.84714984893799	7.78807020187378	10.7565002441406	5.5514497756958	7.01878976821899	5.738450050354	5.82676982879639	4.07640981674194	3.8760199546814
PC 18:0;0_20:0;0	PC	GPL	MEM	38	0	0	NA	1.77183997631073	1.49718999862671	2.82188010215759	1.90428996086121	1.69631004333496	1.79963004589081	2.34738993644714	1.99032998085022	1.20472002029419	1.60269999504089	1.24334001541138	1.07580995559692	1.10339999198914	NA
PC 18:0;0_20:1;0	PC	GPL	MEM	38	1	0	12.7288999557495	9.5760498046875	10.6752004623413	12.8326997756958	13.0954999923706	12.6730003356934	9.74654960632324	13.8302001953125	8.65174961090088	8.26809978485107	9.27560997009277	9.28511047363281	9.52124977111816	8.46115016937256	8.77793025970459
PC 18:0;0_20:2;0	PC	GPL	MEM	38	2	0	5.0925498008728	4.68178987503052	4.19054985046387	4.75645017623901	5.41387987136841	4.80535984039307	5.50401020050049	5.64428997039795	5.75087976455688	6.02082014083862	6.91248989105225	5.65301990509033	5.70207023620605	6.46232986450195	5.77337980270386
PC 18:0;0_20:3;0	PC	GPL	MEM	38	3	0	9.84731006622314	11.8371000289917	9.24612045288086	9.43655014038086	8.85974025726318	9.98338985443115	12.989800453186	10.7329998016357	12.0247001647949	9.91292953491211	11.3472003936768	10.0562000274658	10.2985000610352	11.858699798584	11.6992998123169
PC 18:0;0_20:4;0	PC	GPL	MEM	38	4	0	28.1725006103516	33.1100997924805	29.3197002410889	34.1831016540527	28.07200050354	32.3303985595703	40.4422988891602	30.2208995819092	35.8984985351562	35.3394012451172	39.5032997131348	34.6977005004883	34.4665985107422	38.7775001525879	41.5658988952637
PC 18:0;0_22:1;0	PC	GPL	MEM	40	1	0	1.30192995071411	0.924504995346069	0.872839987277985	1.14974999427795	1.14496004581451	1.08232998847961	1.00410997867584	1.16761004924774	1.01754999160767	0.984677016735077	1.00027000904083	0.979220986366272	1.05058002471924	0.948109984397888	1.01784002780914
PC 18:0;0_22:2;0	PC	GPL	MEM	40	2	0	0.894307017326355	0.660067975521088	0.446482002735138	0.572068989276886	0.475320994853973	0.584219992160797	0.526575028896332	0.698406994342804	0.501002013683319	0.542542994022369	0.690913021564484	0.659797012805939	0.5815150141716	0.536527991294861	0.566806972026825
PC 18:0;0_22:3;0	PC	GPL	MEM	40	3	0	NA	NA	NA	0.651923000812531	1.02339994907379	NA	NA	1.90868997573853	0.874813973903656	0.566469013690948	0.818415999412537	0.801972985267639	0.933607995510101	0.835348010063171	0.530800998210907
PC 18:0;0_22:4;0	PC	GPL	MEM	40	4	0	3.8205099105835	2.99519991874695	2.34738993644714	3.10173988342285	3.09565997123718	2.67215991020203	1.9400600194931	2.57789993286133	1.99216997623444	2.43538999557495	2.17891001701355	2.0023500919342	2.47373008728027	2.66179990768433	2.66882991790771
PC 18:0;0_22:5;0	PC	GPL	MEM	40	5	0	NA	NA	1.67515003681183	1.80674004554749	NA	NA	1.67089998722076	2.08825993537903	2.14300990104675	NA	1.75072002410889	NA	1.71270000934601	1.84848999977112	1.51268005371094
PC 18:0;0_22:6;0	PC	GPL	MEM	40	6	0	30.8201007843018	31.7154006958008	26.1940994262695	30.5746002197266	27.9109001159668	28.2966995239258	40.3538017272949	30.453800201416	30.6280002593994	27.5398006439209	30.734899520874	29.703800201416	28.1049003601074	29.3057994842529	31.6226005554199
PC 18:0;0_23:1;0	PC	GPL	MEM	41	1	0	NA	NA	NA	0.639891028404236	NA	NA	NA	NA	NA	NA	NA	NA	NA	NA	NA
PC 18:0;0_24:1;0	PC	GPL	MEM	42	1	0	2.35173010826111	1.81698000431061	1.54571998119354	1.72397005558014	1.98658001422882	1.35456001758575	1.69975996017456	1.94736003875732	1.65698003768921	1.42499995231628	1.41780996322632	1.35688996315002	1.33788001537323	1.67994999885559	1.35318994522095
PC 18:0;0_24:2;0	PC	GPL	MEM	42	2	0	NA	NA	NA	NA	NA	NA	NA	NA	NA	NA	NA	1.10590004920959	0.981253981590271	NA	NA
PC 18:1;0_18:1;0	PC	GPL	MEM	36	2	0	137.654998779297	106.629997253418	100.299003601074	122.129997253418	129.638000488281	110.306999206543	113.063003540039	137.029998779297	112.502998352051	124.065002441406	136.563003540039	125.33699798584	126.188003540039	133.389999389648	135.537002563477
PC 18:1;0_18:2;0	PC	GPL	MEM	36	3	0	39.3819999694824	24.3659992218018	23.8971996307373	25.488899230957	39.4034004211426	25.2737998962402	25.8257007598877	43.0736999511719	26.2991008758545	29.4694995880127	30.2495002746582	27.0275993347168	27.4200000762939	28.6931991577148	28.7653007507324
PC 18:1;0_18:3;0	PC	GPL	MEM	36	4	0	NA	NA	NA	NA	NA	NA	1.82246005535126	NA	NA	NA	3.0697500705719	NA	NA	2.60711002349854	1.96036994457245
PC 18:1;0_19:0;0	PC	GPL	MEM	37	1	0	NA	NA	NA	NA	NA	NA	NA	14.2075996398926	NA	NA	NA	NA	NA	NA	NA
PC 18:1;0_19:1;0	PC	GPL	MEM	37	2	0	8.08730030059814	NA	NA	9.81340026855469	8.48777008056641	7.97916984558105	7.27398014068604	6.86240005493164	6.95888996124268	3.31345009803772	3.09657001495361	3.23228001594543	2.76226997375488	3.07824993133545	2.5913999080658
PC 18:1;0_20:0;0	PC	GPL	MEM	38	1	0	15.9086999893188	12.1805000305176	12.3669004440308	14.2196998596191	14.7187004089355	14.5149002075195	12.954400062561	16.3136005401611	11.0181999206543	10.4253997802734	10.8598003387451	11.5802001953125	11.046199798584	10.6703996658325	11.3612003326416
PC 18:1;0_20:1;0	PC	GPL	MEM	38	2	0	77.6826019287109	51.7881011962891	47.2107009887695	56.3423004150391	75.340202331543	52.1717987060547	51.4059982299805	77.9787979125977	52.6413993835449	43.3148994445801	45.3769989013672	42.9169998168945	42.6456985473633	41.1296005249023	43.1803016662598
PC 18:1;0_20:2;0	PC	GPL	MEM	38	3	0	19.9566993713379	15.9200000762939	12.8878002166748	14.8027000427246	20.4368000030518	13.0339002609253	15.7381000518799	19.4078998565674	15.5221004486084	11.6412000656128	11.2215995788574	10.0274000167847	11.4580001831055	11.9868001937866	11.8039999008179
PC 18:1;0_20:3;0	PC	GPL	MEM	38	4	0	4.39590978622437	4.84512996673584	3.64540004730225	4.12663984298706	4.85373020172119	4.33660984039307	5.9196400642395	5.67707014083862	5.70741987228394	6.3605899810791	7.18936014175415	6.22795009613037	5.96238994598389	6.81397008895874	7.02389001846313
PC 18:1;0_20:4;0	PC	GPL	MEM	38	5	0	11.4870004653931	12.474100112915	11.1142997741699	12.5802001953125	11.3380002975464	12.1333999633789	14.0256004333496	13.1976003646851	14.4638004302979	14.0352001190186	15.1300001144409	14.111499786377	13.9118995666504	15.529899597168	15.9569997787476
PC 18:1;0_21:0;0	PC	GPL	MEM	39	1	0	NA	3.23321008682251	4.0683798789978	NA	NA	2.71682000160217	2.03266000747681	3.78896999359131	2.95707011222839	2.35349988937378	0.918503999710083	NA	2.83940005302429	1.07915997505188	NA
PC 18:1;0_22:0;0	PC	GPL	MEM	40	1	0	10.8442001342773	8.13887977600098	7.09472990036011	9.08992958068848	9.68210983276367	9.19087982177734	8.98208999633789	10.367600440979	10.1539001464844	7.13046979904175	7.12574005126953	6.17049980163574	7.12304019927979	6.48439979553223	5.83505010604858
PC 18:1;0_22:1;0	PC	GPL	MEM	40	2	0	8.90163040161133	6.98309993743896	5.733069896698	6.80672979354858	7.29990005493164	6.14198017120361	7.38032007217407	9.28674983978271	6.72854995727539	5.93230009078979	6.43314981460571	6.74579000473022	6.55866003036499	5.63005018234253	5.58206987380981
PC 18:1;0_22:2;0	PC	GPL	MEM	40	3	0	NA	1.38227999210358	NA	0.913321971893311	1.43782997131348	NA	1.66536998748779	NA	1.14667999744415	0.727936983108521	1.16982996463776	1.05924999713898	1.13057005405426	0.864170014858246	0.726583003997803
PC 18:1;0_22:3;0	PC	GPL	MEM	40	4	0	NA	NA	NA	NA	NA	NA	NA	NA	0.550486981868744	0.581911981105804	0.551837027072906	0.508458018302917	0.548577010631561	0.524585008621216	NA
PC 18:1;0_22:4;0	PC	GPL	MEM	40	5	0	2.10882997512817	1.50706005096436	1.07203996181488	1.04282999038696	2.05378007888794	1.92321002483368	0.900376975536346	1.54559004306793	1.20932996273041	1.88712000846863	1.17625999450684	2.07395005226135	1.2318400144577	1.56630003452301	1.38301002979279
PC 18:1;0_22:6;0	PC	GPL	MEM	40	7	0	11.6842002868652	12.0882997512817	9.15505027770996	12.8879995346069	9.47904968261719	12.1211004257202	14.0935001373291	11.3017997741699	13.7857999801636	14.1051998138428	15.8936996459961	13.3718996047974	13.668999671936	15.2838001251221	16.3267993927002
PC 18:1;0_23:0;0	PC	GPL	MEM	41	1	0	NA	2.97337007522583	2.28566002845764	3.05787992477417	2.18138003349304	3.42545008659363	2.70759010314941	NA	2.35236001014709	NA	NA	NA	NA	NA	NA
PC 18:1;0_24:0;0	PC	GPL	MEM	42	1	0	14.1468000411987	11.8009996414185	9.32378959655762	11.4148998260498	14.9771995544434	10.958399772644	11.8894996643066	13.9898996353149	12.5628995895386	7.31851005554199	7.51040983200073	6.495530128479	6.48984003067017	7.71837997436523	5.92351007461548
PC 18:1;0_24:1;0	PC	GPL	MEM	42	2	0	9.35527992248535	7.53394985198975	7.76533985137939	7.96881008148193	7.82649993896484	8.79872035980225	8.21094989776611	8.80848026275635	7.55050992965698	4.76513004302979	5.38360977172852	4.2304801940918	4.39457988739014	5.44293022155762	4.65026998519897
PC 18:2;0_18:2;0	PC	GPL	MEM	36	4	0	0.644047975540161	0.571735024452209	0.695447981357574	0.721233010292053	0.475861012935638	0.252290010452271	0.937115013599396	0.736485004425049	0.743094980716705	1.02689003944397	1.11878001689911	0.977667987346649	1.20890998840332	1.23793005943298	1.20529997348785
PC 18:2;0_20:0;0	PC	GPL	MEM	38	2	0	1.83600997924805	1.44274997711182	1.30269002914429	1.40646004676819	1.80306005477905	1.48025000095367	2.1029200553894	1.72474002838135	1.7695699930191	1.90260994434357	1.84463000297546	1.82816004753113	2.29449009895325	1.97957003116608	2.16160011291504
PC 18:2;0_20:1;0	PC	GPL	MEM	38	3	0	3.48521995544434	2.64600992202759	2.14745998382568	2.76822996139526	3.94134998321533	2.66412997245789	2.9795401096344	3.94726991653442	2.78824996948242	3.19473004341125	3.7086501121521	3.15352988243103	3.16636991500854	3.59614992141724	3.22247004508972
PC 18:2;0_20:2;0	PC	GPL	MEM	38	4	0	NA	NA	NA	NA	0.350856006145477	NA	0.380710005760193	NA	NA	0.689077019691467	0.416130006313324	0.374123990535736	0.36403301358223	0.520298004150391	0.369028002023697
PC 18:2;0_20:3;0	PC	GPL	MEM	38	5	0	NA	NA	NA	NA	NA	NA	0.188241004943848	NA	NA	NA	0.568768978118896	NA	0.260924994945526	0.385621011257172	NA
PC 18:2;0_20:4;0	PC	GPL	MEM	38	6	0	0.564565002918243	0.588042020797729	0.439485013484955	0.46670401096344	0.513942003250122	1.08531999588013	1.42935001850128	0.424053013324738	1.43314003944397	1.17553997039795	1.93573999404907	0.605490028858185	1.07079005241394	1.84702003002167	1.64239001274109
PC 18:2;0_22:0;0	PC	GPL	MEM	40	2	0	0.453920006752014	0.757700979709625	0.431746006011963	0.493333995342255	0.525797009468079	0.436394989490509	0.880719006061554	0.566519021987915	0.73410302400589	0.822121977806091	0.819297015666962	0.845650017261505	0.757849991321564	0.817879974842072	0.75075501203537
PC 18:2;0_22:1;0	PC	GPL	MEM	40	3	0	NA	0.438288986682892	NA	NA	0.256489008665085	NA	0.883976995944977	NA	0.677088975906372	0.387425005435944	0.546333014965057	0.573167979717255	0.689756989479065	0.478392004966736	0.288105010986328
PC 18:2;0_24:0;0	PC	GPL	MEM	42	2	0	0.777450978755951	0.872727990150452	0.460240006446838	0.649021983146667	0.744310021400452	0.660340011119843	1.04809999465942	0.631569981575012	0.99414199590683	0.9220370054245	0.838253974914551	0.615140974521637	0.717575013637543	0.882803022861481	0.62983900308609
PC 20:0;0_20:1;0	PC	GPL	MEM	40	1	0	1.45846998691559	0.825550973415375	0.701243996620178	0.912844002246857	1.03462994098663	0.862030029296875	0.790727972984314	1.20887005329132	0.748952984809875	0.705374002456665	0.815283000469208	0.676944971084595	0.761982977390289	0.593511998653412	0.536401987075806
PC 20:0;0_20:2;0	PC	GPL	MEM	40	2	0	NA	NA	NA	NA	0.11191900074482	NA	0.153822004795074	NA	NA	NA	NA	NA	NA	0.118225000798702	0.150361999869347
PC 20:0;0_20:3;0	PC	GPL	MEM	40	3	0	NA	NA	NA	NA	NA	0.771345973014832	0.355282992124557	NA	NA	0.200677007436752	0.407707005739212	0.216688007116318	0.213141992688179	0.192877992987633	0.265668004751205
PC 20:0;0_20:4;0	PC	GPL	MEM	40	4	0	1.43597996234894	1.1581699848175	0.84248298406601	1.24697005748749	1.20815002918243	0.809476017951965	0.866108000278473	0.956951975822449	0.896759986877441	1.04868996143341	0.887995004653931	0.803265988826752	0.888610005378723	0.980036973953247	1.13345003128052
PC 20:1;0_20:1;0	PC	GPL	MEM	40	2	0	3.07361006736755	1.55101001262665	1.5256199836731	1.7279200553894	2.25098991394043	1.57039999961853	1.52763998508453	2.56855010986328	1.25257003307343	1.33170998096466	1.40038001537323	1.30940997600555	1.16472005844116	1.11980998516083	1.0804500579834
PC 20:1;0_20:2;0	PC	GPL	MEM	40	3	0	NA	0.884365022182465	NA	0.477310001850128	0.923865020275116	1.74202001094818	1.01125001907349	1.89976000785828	0.619073987007141	0.523379981517792	0.669664978981018	0.477995008230209	0.807717025279999	0.629871010780334	0.302233010530472
PC 20:1;0_20:3;0	PC	GPL	MEM	40	4	0	NA	NA	0.243763998150826	0.544885993003845	0.398099005222321	0.310941010713577	0.580286026000977	0.347900986671448	0.441563010215759	0.898535013198853	0.769270002841949	0.569151997566223	0.471260994672775	0.77929699420929	0.622560024261475
PC 20:1;0_20:4;0	PC	GPL	MEM	40	5	0	2.86875009536743	2.79299998283386	1.68516004085541	1.98213994503021	3.78339004516602	2.58803009986877	1.6326299905777	2.06721997261047	1.99539995193481	3.25315999984741	1.47327995300293	2.92259001731873	1.654629945755	2.40271997451782	1.73854994773865
PC 20:1;0_22:0;0	PC	GPL	MEM	42	1	0	0.432669997215271	0.144005000591278	0.209987998008728	0.268734991550446	NA	NA	0.24108299612999	NA	0.218380004167557	NA	0.200081005692482	NA	NA	NA	0.147986993193626
PC 20:1;0_22:1;0	PC	GPL	MEM	42	2	0	0.729978978633881	0.335803985595703	0.363588005304337	0.536563992500305	0.740414977073669	0.307520985603333	0.316199004650116	0.79550701379776	NA	0.508993029594421	0.495932996273041	0.407368987798691	0.448159992694855	0.334769994020462	NA
PC 20:2;0_20:2;0	PC	GPL	MEM	40	4	0	NA	NA	NA	NA	NA	NA	NA	NA	NA	0.100395999848843	0.063274197280407	NA	NA	0.0797412991523743	NA
PC 20:2;0_20:4;0	PC	GPL	MEM	40	6	0	NA	0.593173980712891	0.363339006900787	0.77469402551651	0.542201995849609	0.561874985694885	NA	0.508220016956329	0.557757019996643	0.523380994796753	0.583028018474579	0.683474004268646	0.712087988853455	NA	0.685203015804291
PC 20:3;0_20:4;0	PC	GPL	MEM	40	7	0	NA	NA	NA	NA	NA	NA	NA	NA	NA	NA	NA	NA	0.369080990552902	NA	NA
PC 22:6;0_22:6;0	PC	GPL	MEM	44	12	0	NA	NA	NA	NA	NA	NA	1.73347997665405	2.28656005859375	NA	NA	2.20861005783081	NA	1.98092997074127	NA	NA
PC O-16:0;0/16:0;0	PC O-	GPL	MEM	32	0	0	NA	2.22513008117676	2.54490995407104	2.38185000419617	1.42655003070831	2.65713000297546	1.67123997211456	2.02697992324829	2.2619800567627	2.10537004470825	2.61234998703003	2.73118996620178	2.18282008171082	2.82625007629395	3.16265988349915
PC O-16:0;0/16:1;0	PC O-	GPL	MEM	32	1	0	NA	0.939881026744843	0.666121006011963	1.13964998722076	1.09274995326996	0.748579978942871	1.05659997463226	0.690416991710663	0.928991973400116	0.875104010105133	0.97477400302887	0.79587197303772	1.09470999240875	1.09756004810333	1.10537004470825
PC O-16:0;0/17:0;0	PC O-	GPL	MEM	33	0	0	NA	0.0011550800409168	NA	NA	NA	NA	NA	0.00141364999581128	NA	NA	NA	NA	NA	NA	NA
PC O-16:0;0/17:1;0	PC O-	GPL	MEM	33	1	0	NA	NA	NA	NA	NA	NA	NA	NA	NA	NA	NA	NA	NA	0.0141744995489717	NA
PC O-16:0;0/18:0;0	PC O-	GPL	MEM	34	0	0	NA	0.159869998693466	NA	0.177083000540733	0.221442997455597	NA	0.176685005426407	NA	NA	0.183850005269051	NA	NA	0.201949000358582	0.14002600312233	NA
PC O-16:0;0/18:1;0	PC O-	GPL	MEM	34	1	0	9.04763984680176	7.90223979949951	8.03625965118408	8.78526973724365	9.4284496307373	8.36478996276855	8.54870986938477	8.93126964569092	8.1467399597168	9.68642044067383	10.842399597168	10.9949998855591	10.8347997665405	11.144100189209	12.0756998062134
PC O-16:0;0/19:0;0	PC O-	GPL	MEM	35	0	0	0.00348584004677832	NA	NA	NA	NA	NA	NA	NA	NA	NA	NA	NA	NA	NA	NA
PC O-16:0;0/20:1;0	PC O-	GPL	MEM	36	1	0	1.4041600227356	0.941632986068726	1.28348004817963	1.40470004081726	1.63609004020691	1.07290995121002	0.842643976211548	1.47372996807098	0.827390015125275	0.571695029735565	0.726284027099609	0.747896015644073	0.718307971954346	0.586565017700195	0.534622013568878
PC O-16:0;0/24:0;0	PC O-	GPL	MEM	40	0	0	NA	NA	NA	NA	NA	NA	NA	NA	NA	NA	NA	NA	NA	0.227423995733261	NA
PC O-16:1;0/16:0;0	PC O-	GPL	MEM	32	1	0	NA	1.38933002948761	1.40603005886078	1.99670994281769	1.97916996479034	1.39603996276855	1.4811999797821	1.68999004364014	1.43768000602722	1.70981001853943	1.76212000846863	1.53850996494293	1.70614004135132	1.98493003845215	1.81131994724274
PC O-16:1;0/16:1;0	PC O-	GPL	MEM	32	2	0	0.247430995106697	0.328862011432648	0.588124990463257	0.398808002471924	0.285522013902664	0.34892600774765	0.349790990352631	0.269401997327805	0.71645200252533	0.224113002419472	0.25908100605011	NA	0.228119000792503	0.461423009634018	NA
PC O-16:1;0/17:0;0	PC O-	GPL	MEM	33	1	0	0.162137001752853	0.0977063998579979	0.121382996439934	0.163005992770195	0.141365006566048	0.110051997005939	0.0653752982616425	0.159888997673988	0.0936006978154182	0.0854860991239548	0.0986789986491203	0.0325883999466896	0.0707423016428947	0.0693022981286049	0.0575291998684406
PC O-16:1;0/18:0;0	PC O-	GPL	MEM	34	1	0	1.54036998748779	1.11640000343323	1.10885000228882	1.18605995178223	1.11660003662109	1.200119972229	1.18547999858856	1.30859994888306	1.09238004684448	1.15269005298615	1.43735003471375	1.3707799911499	1.33413004875183	1.2398099899292	1.39616000652313
PC O-16:1;0/20:0;0	PC O-	GPL	MEM	36	1	0	0.437270998954773	0.294791013002396	0.327416986227036	0.390406996011734	0.367651998996735	0.342171996831894	0.305081009864807	0.426214993000031	0.234090000391006	0.177178993821144	0.217041999101639	0.210896998643875	0.147376999258995	0.144329994916916	0.132398992776871
PC O-16:1;0/21:1;0	PC O-	GPL	MEM	37	2	0	NA	NA	1.00752997398376	NA	NA	NA	1.05066001415253	NA	NA	NA	NA	NA	NA	NA	NA
PC O-16:2;0/16:0;0	PC O-	GPL	MEM	32	2	0	2.75678992271423	3.11923003196716	2.68249988555908	3.41828989982605	3.72372007369995	3.17649006843567	3.29091000556946	3.47604990005493	2.90570998191833	2.40071988105774	1.87721002101898	NA	2.07554006576538	2.14287996292114	NA
PC O-16:2;0/16:1;0	PC O-	GPL	MEM	32	3	0	NA	2.3182098865509	2.56212997436523	3.7239100933075	3.92147994041443	2.36617994308472	3.0869300365448	4.83432006835938	2.85847997665405	NA	2.23809003829956	NA	1.95986998081207	2.56164002418518	NA
PC O-17:0;0/15:0;0	PC O-	GPL	MEM	32	0	0	NA	0.51885199546814	0.420668005943298	0.453741014003754	0.437032997608185	0.553560972213745	0.371892988681793	0.373522013425827	0.59696501493454	0.44200199842453	0.63477098941803	0.535677015781403	0.46069398522377	0.637026011943817	0.645223021507263
PC O-17:0;0/15:1;0	PC O-	GPL	MEM	32	1	0	NA	NA	NA	NA	NA	NA	NA	NA	NA	NA	NA	0.0238086991012096	NA	NA	NA
PC O-17:0;0/16:0;0	PC O-	GPL	MEM	33	0	0	NA	1.67328000068665	NA	NA	NA	NA	NA	2.39785003662109	NA	NA	NA	NA	NA	NA	NA
PC O-17:0;0/16:1;0	PC O-	GPL	MEM	33	1	0	3.59084010124207	4.01772022247314	3.66606998443604	4.66167020797729	4.15550994873047	3.86562991142273	3.75695991516113	5.19146013259888	3.67154002189636	3.10981011390686	3.30783009529114	3.34117007255554	3.51151990890503	3.31396007537842	3.04169988632202
PC O-17:0;0/17:0;0	PC O-	GPL	MEM	34	0	0	NA	0.29993599653244	NA	0.296703010797501	0.405292004346848	NA	0.311535000801086	NA	NA	0.347245007753372	NA	NA	0.357544004917145	0.278149008750916	NA
PC O-17:0;0/17:1;0	PC O-	GPL	MEM	34	1	0	0.719762980937958	1.08244001865387	0.916718006134033	1.03776001930237	1.19359004497528	1.02435994148254	1.15403997898102	0.724819004535675	0.976794004440308	0.717411994934082	0.960542023181915	0.909400999546051	1.01888000965118	0.913703978061676	1.03372001647949
PC O-17:0;0/18:0;0	PC O-	GPL	MEM	35	0	0	1.02534997463226	1.00001001358032	0.811240971088409	1.27384996414185	1.20815002918243	0.896700024604797	0.973092019557953	1.58914005756378	0.796411991119385	0.890339970588684	1.23881995677948	0.963370025157928	1.20097994804382	1.08395004272461	1.07246994972229
PC O-17:0;0/18:1;0	PC O-	GPL	MEM	35	1	0	30.1902008056641	32.4108009338379	27.7317008972168	37.698299407959	34.2789993286133	31.6804008483887	33.0533981323242	46.4557991027832	30.4087009429932	26.7943992614746	33.0521011352539	27.4465999603271	30.1336994171143	26.743200302124	26.0580005645752
PC O-17:0;0/18:2;0	PC O-	GPL	MEM	35	2	0	0.370961010456085	0.997653007507324	0.524233996868134	0.778176009654999	0.4825060069561	0.54850697517395	1.09812998771667	0.633643984794617	1.09844994544983	1.08957004547119	1.25759994983673	1.04816997051239	1.05867004394531	1.04307997226715	1.011549949646
PC O-17:0;0/19:1;0	PC O-	GPL	MEM	36	1	0	0.560097992420197	0.349307000637054	0.643638014793396	0.56582897901535	0.836036026477814	0.528936982154846	0.409415990114212	0.579263985157013	0.342195004224777	0.252914994955063	0.342189013957977	0.334731996059418	0.295933991670609	0.278095990419388	0.188899993896484
PC O-17:0;0/20:0;0	PC O-	GPL	MEM	37	0	0	4.17654991149902	4.399169921875	4.14939022064209	4.72222995758057	5.81771993637085	3.53437995910645	4.01219987869263	6.35720014572144	3.27364993095398	3.29254007339478	3.75945997238159	3.86443996429443	3.88402009010315	4.48557996749878	2.61669993400574
PC O-17:0;0/20:1;0	PC O-	GPL	MEM	37	1	0	64.9543991088867	62.7956008911133	56.6935997009277	71.0009002685547	64.5617980957031	57.027400970459	63.2821006774902	87.8837966918945	53.6085014343262	46.2407989501953	55.4572982788086	44.5794982910156	49.4031982421875	46.442699432373	45.3326988220215
PC O-17:0;0/20:2;0	PC O-	GPL	MEM	37	2	0	39.7275009155273	48.2274017333984	41.2478981018066	53.6893005371094	48.8171005249023	45.2296981811523	44.1511001586914	56.1195983886719	42.9524002075195	42.3194007873535	53.6767997741699	46.6399993896484	48.9952011108398	45.2812004089355	41.5915985107422
PC O-17:0;0/20:3;0	PC O-	GPL	MEM	37	3	0	0.756788015365601	2.32255005836487	1.36853003501892	1.79762005805969	1.01161003112793	1.12250995635986	2.03522992134094	1.13111996650696	2.19815993309021	1.90199995040894	2.45485997200012	1.93250000476837	2.1407299041748	2.46514010429382	2.21373009681702
PC O-17:0;0/22:5;0	PC O-	GPL	MEM	39	5	0	NA	1.87322998046875	NA	NA	NA	NA	NA	3.32944011688232	NA	NA	NA	NA	NA	NA	NA
PC O-17:0;0/22:6;0	PC O-	GPL	MEM	39	6	0	10.6887998580933	8.071120262146	8.45351982116699	9.94515037536621	8.89713954925537	7.6777400970459	7.73116016387939	10.3276996612549	8.86808967590332	7.44816017150879	6.20020008087158	8.27106952667236	6.56921005249023	6.34057998657227	8.15211963653564
PC O-17:1;0/15:0;0	PC O-	GPL	MEM	32	1	0	NA	0.0494878999888897	0.0410670004785061	0.0946108996868134	0.0756753012537956	0.0443571992218494	0.0769859030842781	NA	0.113185003399849	0.0757846012711525	0.134040996432304	0.0417133010923862	0.135408997535706	0.172847002744675	0.0396950989961624
PC O-17:1;0/16:0;0	PC O-	GPL	MEM	33	1	0	4.14788007736206	3.59418988227844	3.69460010528564	4.41890001296997	4.68617010116577	3.83684992790222	3.0151801109314	5.65841007232666	3.16624999046326	3.17758011817932	3.84171009063721	3.5699999332428	3.694580078125	3.5341899394989	3.46852993965149
PC O-17:1;0/17:0;0	PC O-	GPL	MEM	34	1	0	0.166277006268501	0.149871006608009	0.11124499887228	0.147940993309021	0.190770000219345	0.0580592006444931	0.186973005533218	0.157176002860069	0.162900000810623	0.172775998711586	0.116495996713638	0.0817451998591423	0.136865004897118	0.189860001206398	0.0818519964814186
PC O-17:1;0/18:0;0	PC O-	GPL	MEM	35	1	0	0.863147974014282	0.755316019058228	0.657588005065918	0.882519006729126	0.879621982574463	0.674317002296448	0.735828995704651	1.18632996082306	0.68232399225235	0.584977984428406	0.761250972747803	0.598134994506836	0.651153028011322	0.568540990352631	0.582360029220581
PC O-17:1;0/18:1;0	PC O-	GPL	MEM	35	2	0	1.16339004039764	1.69268000125885	1.22388994693756	1.84300005435944	1.38171005249023	1.35830998420715	1.64526998996735	1.76195001602173	1.77483999729156	1.66122996807098	1.96087002754211	1.61205995082855	1.73844003677368	1.56946003437042	1.50200998783112
PC O-17:1;0/19:0;0	PC O-	GPL	MEM	36	1	0	0.0260166991502047	NA	NA	0.0322823002934456	0.0816446021199226	NA	0.0281977001577616	0.0445892997086048	NA	NA	NA	NA	0.0131136998534203	NA	NA
PC O-17:1;0/20:0;0	PC O-	GPL	MEM	37	1	0	2.72881007194519	3.82705998420715	2.56028008460999	3.41095995903015	2.87116003036499	2.74347996711731	3.48449993133545	2.94935011863708	3.5359001159668	3.16129994392395	3.49879002571106	2.7048499584198	3.15274000167847	3.28456997871399	2.95421004295349
PC O-17:1;0/20:1;0	PC O-	GPL	MEM	37	2	0	45.4508018493652	44.6511001586914	39.2664985656738	53.5554008483887	46.7190017700195	41.8656997680664	36.890998840332	63.8320007324219	36.8189010620117	23.169900894165	29.4652996063232	21.470100402832	23.7681007385254	21.9489994049072	20.6109008789062
PC O-17:1;0/20:2;0	PC O-	GPL	MEM	37	3	0	0.103637002408504	0.176502004265785	0.0735545009374619	0.118073999881744	0.0695163011550903	0.119502998888493	0.107496999204159	0.0902445018291473	0.149483993649483	0.167870998382568	0.207820996642113	0.150465995073318	0.212375998497009	0.221373006701469	0.204531997442245
PC O-17:2;0/18:0;0	PC O-	GPL	MEM	35	2	0	6.19640016555786	5.60267019271851	5.08945989608765	7.41590023040771	6.77729988098145	5.5630898475647	4.95130014419556	8.54294013977051	4.89462995529175	3.68549990653992	4.04587984085083	3.52362990379333	3.73328995704651	3.06932997703552	3.4447500705719
PC O-17:2;0/20:0;0	PC O-	GPL	MEM	37	2	0	34.6106986999512	26.596700668335	30.8139991760254	40.970100402832	39.9486999511719	28.8248996734619	26.5032997131348	50.4359016418457	19.4410991668701	9.97113037109375	10.5079002380371	10.2995004653931	10.5749998092651	9.33691024780273	7.53309011459351
PC O-17:2;0/20:1;0	PC O-	GPL	MEM	37	3	0	3.22087001800537	2.7202000617981	2.79698991775513	3.9069299697876	3.91909003257751	2.31319999694824	1.75488996505737	4.14034986495972	2.02063989639282	1.17444002628326	1.55262994766235	1.2063000202179	1.42307996749878	1.51127004623413	1.30032002925873
PC O-17:2;0/22:4;0	PC O-	GPL	MEM	39	6	0	NA	NA	NA	NA	0.322430014610291	NA	0.177576005458832	0.419016003608704	NA	0.174487993121147	0.205000996589661	NA	NA	0.269472986459732	NA
PC O-18:0;0/14:0;0	PC O-	GPL	MEM	32	0	0	NA	0.245091006159782	0.333548009395599	0.242406994104385	0.162604004144669	0.301420003175735	0.196293994784355	0.300485998392105	0.226934000849724	0.227862000465393	0.293350011110306	0.341363996267319	0.277301013469696	0.392012000083923	0.333606004714966
PC O-18:0;0/15:0;0	PC O-	GPL	MEM	33	0	0	NA	0.000937418022658676	NA	NA	NA	NA	NA	0.00134846998844296	NA	NA	NA	NA	NA	NA	NA
PC O-18:0;0/16:0;0	PC O-	GPL	MEM	34	0	0	NA	1.35453999042511	NA	1.53664994239807	1.54627001285553	NA	1.43673002719879	NA	NA	1.39908003807068	NA	NA	1.89872002601624	1.26826000213623	NA
PC O-18:0;0/16:1;0	PC O-	GPL	MEM	34	1	0	0.306441992521286	0.359952986240387	0.292861998081207	0.361389011144638	0.355874985456467	0.356537997722626	0.428348004817963	0.272565990686417	0.359782993793488	0.361162006855011	0.484952986240387	0.396079003810883	0.430325001478195	0.570688009262085	0.506452023983002
PC O-18:0;0/17:0;0	PC O-	GPL	MEM	35	0	0	6.99432992935181	7.11555004119873	6.0131402015686	7.99908018112183	7.97188997268677	5.89636993408203	6.68408012390137	10.0265998840332	5.63009023666382	5.44019985198975	6.96625995635986	5.45721006393433	6.99912023544312	6.54354000091553	5.68944978713989
PC O-18:0;0/18:1;0	PC O-	GPL	MEM	36	1	0	6.70333003997803	5.64330005645752	7.19434022903442	7.52858018875122	7.8930401802063	6.63241004943848	6.50759983062744	7.16471004486084	5.75977993011475	4.13731002807617	4.95834016799927	4.96658992767334	4.33993005752563	3.99930000305176	3.7247200012207
PC O-18:0;0/19:0;0	PC O-	GPL	MEM	37	0	0	0.917445003986359	0.975686013698578	1.08299994468689	1.14144003391266	1.30594003200531	0.973062992095947	0.858415007591248	1.27421998977661	0.787862002849579	0.537741005420685	0.620528995990753	0.598693013191223	0.538329005241394	0.6876620054245	0.376224994659424
PC O-18:0;0/19:1;0	PC O-	GPL	MEM	37	1	0	NA	NA	NA	NA	0.177355006337166	NA	NA	NA	NA	NA	NA	NA	NA	NA	NA
PC O-18:0;0/22:0;0	PC O-	GPL	MEM	40	0	0	NA	NA	NA	NA	NA	NA	NA	NA	NA	NA	NA	NA	NA	1.43438994884491	NA
PC O-18:1;0/14:0;0	PC O-	GPL	MEM	32	1	0	NA	0.581646978855133	0.456171989440918	0.797097980976105	1.03903996944427	0.481467008590698	0.697430014610291	0.934460997581482	0.671532988548279	1.39514005184174	1.27070999145508	1.09841001033783	1.42158997058868	1.6913800239563	1.46700000762939
PC O-18:1;0/15:0;0	PC O-	GPL	MEM	33	1	0	NA	NA	0.0270320996642113	NA	0.0441550984978676	0.0330012999475002	NA	NA	NA	NA	NA	NA	NA	0.0185918994247913	NA
PC O-18:1;0/16:0;0	PC O-	GPL	MEM	34	1	0	10.5256004333496	8.64134979248047	8.66934013366699	10.118200302124	10.0348997116089	9.20460987091064	8.64486980438232	10.8077001571655	8.74991989135742	13.2340002059937	14.979100227356	15.3509998321533	15.2763004302979	14.4124002456665	17.2033004760742
PC O-18:1;0/17:1;0	PC O-	GPL	MEM	35	2	0	NA	NA	NA	0.00649080984294415	NA	NA	NA	NA	NA	NA	NA	NA	NA	NA	NA
PC O-18:1;0/18:0;0	PC O-	GPL	MEM	36	1	0	1.14709997177124	0.793865978717804	1.16798996925354	1.10055994987488	1.04834997653961	0.959385991096497	0.924337983131409	1.09626996517181	0.862034022808075	0.592384994029999	0.722800016403198	0.74924498796463	0.609345018863678	0.572776973247528	0.556632995605469
PC O-18:2;0/14:0;0	PC O-	GPL	MEM	32	2	0	0.393810987472534	NA	NA	0.277135998010635	0.263071000576019	NA	0.151922002434731	NA	NA	0.219303995370865	0.176085993647575	NA	0.197633996605873	0.22104999423027	NA
PC O-18:2;0/17:0;0	PC O-	GPL	MEM	35	2	0	0.00902456045150757	NA	0.00433776993304491	0.0130377998575568	0.00462483009323478	0.0101327998563647	NA	0.0139712998643517	NA	0.0075170798227191	0.0544085018336773	NA	NA	0.0179338995367289	0.00865146983414888
PE 14:0;0_18:0;0	PE	GPL	MEM	32	0	0	NA	NA	NA	NA	NA	NA	NA	NA	NA	0.304040014743805	0.20422999560833	NA	0.193314999341965	0.274417996406555	NA
PE 14:0;0_18:1;0	PE	GPL	MEM	32	1	0	NA	0.30638000369072	NA	NA	NA	NA	0.405627012252808	NA	0.292914003133774	0.563906013965607	0.731215000152588	0.518262028694153	0.666864991188049	0.742914021015167	NA
PE 14:0;0_20:1;0	PE	GPL	MEM	34	1	0	0.224711000919342	0.0910928994417191	NA	NA	0.193057999014854	NA	0.170267000794411	NA	0.0664324015378952	0.179887995123863	0.206772997975349	0.156771004199982	0.183004006743431	0.172233000397682	0.137179002165794
PE 14:0;0_22:4;0	PE	GPL	MEM	36	4	0	NA	NA	NA	NA	NA	NA	NA	NA	NA	NA	NA	NA	NA	0.261640995740891	NA
PE 15:0;0_19:1;0	PE	GPL	MEM	34	1	0	NA	NA	NA	NA	NA	NA	NA	NA	NA	NA	NA	NA	NA	NA	0.086531400680542
PE 16:0;0_16:0;0	PE	GPL	MEM	32	0	0	NA	NA	NA	NA	NA	NA	NA	NA	NA	0.698315978050232	0.554897010326385	NA	0.485080987215042	0.508650004863739	NA
PE 16:0;0_16:1;0	PE	GPL	MEM	32	1	0	NA	0.793787002563477	NA	NA	NA	NA	1.39243996143341	NA	0.709850013256073	0.69079202413559	0.868209004402161	0.729607999324799	0.70898699760437	0.86873197555542	NA
PE 16:0;0_18:1;0	PE	GPL	MEM	34	1	0	50.0247001647949	37.7158012390137	41.7890014648438	49.4919013977051	49.4687995910645	43.2775993347168	41.4831008911133	51.5234985351562	35.8087005615234	43.7122001647949	46.8154983520508	44.5004005432129	44.5369987487793	41.3824005126953	45.8926010131836
PE 16:0;0_18:2;0	PE	GPL	MEM	34	2	0	1.15102005004883	1.03450000286102	0.77655702829361	0.893051028251648	0.821201026439667	0.701496005058289	1.41376996040344	0.921755015850067	1.27418994903564	1.25867998600006	1.40550005435944	1.44982004165649	1.35211002826691	1.42348003387451	1.49573004245758
PE 16:0;0_19:1;0	PE	GPL	MEM	35	1	0	NA	0.12576000392437	0.312321990728378	0.263525009155273	0.276322990655899	0.181825995445251	0.114459998905659	0.216132000088692	0.152539998292923	0.0807977020740509	0.143968999385834	NA	0.142277002334595	0.140983000397682	NA
PE 16:0;0_20:1;0	PE	GPL	MEM	36	1	0	14.1646995544434	7.86472988128662	9.16137981414795	10.0348997116089	12.4786996841431	9.20489025115967	7.92860984802246	13.5415000915527	6.87927007675171	7.95380020141602	8.90182971954346	8.15682983398438	8.11137962341309	7.04224014282227	8.07326030731201
PE 16:0;0_20:2;0	PE	GPL	MEM	36	2	0	1.4838000535965	0.970139980316162	1.01835000514984	1.18830001354218	1.26889002323151	1.10643994808197	1.19544994831085	1.44387996196747	1.05694997310638	1.82342004776001	1.95081996917725	1.73808002471924	1.89971995353699	1.95627999305725	1.93314003944397
PE 16:0;0_20:3;0	PE	GPL	MEM	36	3	0	1.62002003192902	2.06070995330811	1.58560001850128	1.85322999954224	1.53552997112274	1.3128000497818	2.83816003799438	1.70504999160767	2.37679004669189	2.06147003173828	2.57926988601685	2.37954998016357	2.58185005187988	2.41326999664307	2.44829988479614
PE 16:0;0_20:4;0	PE	GPL	MEM	36	4	0	15.2157001495361	18.902099609375	15.4173002243042	16.5583000183105	10.3420000076294	14.7645998001099	25.3104991912842	14.1634998321533	18.746000289917	9.55037021636963	9.15985012054443	9.5773401260376	8.52622032165527	10.4934997558594	11.8648996353149
PE 16:0;0_20:5;0	PE	GPL	MEM	36	5	0	NA	NA	NA	NA	NA	NA	1.47803997993469	NA	NA	NA	NA	NA	NA	NA	NA
PE 16:0;0_21:1;0	PE	GPL	MEM	37	1	0	NA	NA	NA	NA	0.142005994915962	NA	NA	NA	NA	NA	NA	NA	NA	NA	NA
PE 16:0;0_22:1;0	PE	GPL	MEM	38	1	0	0.903120994567871	0.619692981243134	0.665865004062653	0.75006902217865	0.839495003223419	0.714919984340668	0.583741009235382	0.802879989147186	0.515371024608612	0.659816026687622	0.908963978290558	0.851884007453918	0.890322983264923	0.72272801399231	0.788285970687866
PE 16:0;0_22:2;0	PE	GPL	MEM	38	2	0	2.95983004570007	3.15036988258362	NA	3.94394993782043	3.68483996391296	3.57684993743896	3.71596002578735	3.76044011116028	3.58205008506775	4.15411996841431	5.23543977737427	4.33754014968872	4.39393997192383	NA	4.191969871521
PE 16:0;0_22:3;0	PE	GPL	MEM	38	3	0	NA	3.57835006713867	3.6258499622345	4.06707000732422	3.57035994529724	3.52860999107361	4.42753982543945	4.1281099319458	4.32680988311768	5.89445018768311	6.68475008010864	5.94344997406006	6.21978998184204	5.66076993942261	6.64184999465942
PE 16:0;0_22:4;0	PE	GPL	MEM	38	4	0	9.56892967224121	9.72196960449219	9.00372982025146	10.1926002502441	9.15165996551514	9.23560047149658	11.793399810791	10.1349000930786	10.9785003662109	10.8042001724243	11.3308000564575	11.1205997467041	10.7334995269775	10.983699798584	10.9168996810913
PE 16:0;0_22:5;0	PE	GPL	MEM	38	5	0	NA	9.91495990753174	8.47173023223877	10.0907001495361	8.6906099319458	8.06313037872314	11.9723997116089	8.99145984649658	10.9512996673584	11.1742000579834	12.4321002960205	12.2868003845215	11.8171997070312	13.3537998199463	14.1600999832153
PE 16:0;0_22:6;0	PE	GPL	MEM	38	6	0	37.8166007995605	38.9779014587402	36.4416007995605	43.1862983703613	37.2881011962891	41.193000793457	46.1787986755371	41.2061004638672	41.4029006958008	46.2448997497559	51.2845993041992	49.6548004150391	47.4033012390137	48.3083992004395	49.2193984985352
PE 16:1;0_17:1;0	PE	GPL	MEM	33	2	0	NA	NA	NA	NA	NA	NA	NA	NA	NA	NA	NA	NA	NA	5.70221996307373	NA
PE 16:1;0_18:0;0	PE	GPL	MEM	34	1	0	1.59379005432129	2.19582009315491	1.61843001842499	1.79320001602173	1.67823994159698	1.6533499956131	2.76466989517212	1.79394996166229	2.14475989341736	1.8518500328064	1.94087994098663	2.16967010498047	1.97738003730774	1.87475001811981	1.93778002262115
PE 16:1;0_18:1;0	PE	GPL	MEM	34	2	0	3.30210995674133	4.21110010147095	3.18613004684448	3.71567988395691	3.76270008087158	3.00868010520935	5.87011003494263	3.43852996826172	5.06396007537842	3.96751999855042	4.40989017486572	4.02603006362915	4.44324016571045	4.1895899772644	4.12961006164551
PE 16:1;0_19:1;0	PE	GPL	MEM	35	2	0	NA	NA	NA	NA	3.71080994606018	NA	NA	NA	NA	NA	NA	NA	NA	NA	NA
PE 16:1;0_20:0;0	PE	GPL	MEM	36	1	0	0.186602994799614	0.13442899286747	NA	0.0967172011733055	0.312752991914749	NA	0.293911993503571	0.265498012304306	0.211070001125336	0.302098989486694	0.298099994659424	0.181505993008614	0.314943999052048	0.269423991441727	0.261453986167908
PE 16:1;0_20:1;0	PE	GPL	MEM	36	2	0	1.31632995605469	1.26476001739502	1.04773998260498	1.27917003631592	2.0264298915863	1.29338002204895	1.48177003860474	1.51179003715515	1.07825005054474	0.974569022655487	1.21445000171661	0.936278998851776	1.11479997634888	1.05450999736786	0.952032029628754
PE 16:1;0_20:2;0	PE	GPL	MEM	36	3	0	0.107571996748447	NA	NA	NA	NA	NA	0.17391799390316	NA	0.103575997054577	0.11948399990797	0.160447001457214	0.137052997946739	0.158271998167038	0.164056003093719	0.168957993388176
PE 16:1;0_20:3;0	PE	GPL	MEM	36	4	0	NA	0.478026986122131	0.200286000967026	0.358579009771347	0.316114991903305	NA	0.616545975208282	NA	0.522642016410828	0.437703996896744	0.454443991184235	0.375743985176086	0.394461005926132	0.410290002822876	0.340314000844955
PE 16:1;0_20:4;0	PE	GPL	MEM	36	5	0	NA	1.4222799539566	0.923883974552155	NA	NA	NA	0.754499971866608	NA	1.80385994911194	1.02626001834869	NA	NA	NA	0.882634997367859	NA
PE 16:1;0_22:0;0	PE	GPL	MEM	38	1	0	NA	NA	NA	NA	NA	NA	NA	NA	NA	NA	NA	NA	NA	0.0668767988681793	0.12814100086689
PE 16:1;0_22:1;0	PE	GPL	MEM	38	2	0	NA	0.180901005864143	0.0977109968662262	0.125979006290436	0.268307000398636	0.150876000523567	0.274152010679245	0.125378996133804	0.185764998197556	0.207009002566338	0.221432998776436	0.209775999188423	0.209976002573967	0.226695999503136	0.120577000081539
PE 16:1;0_22:2;0	PE	GPL	MEM	38	3	0	NA	NA	NA	NA	NA	NA	0.272215008735657	NA	0.230750992894173	NA	NA	NA	NA	0.249611005187035	NA
PE 16:1;0_22:3;0	PE	GPL	MEM	38	4	0	NA	NA	2.1146399974823	NA	NA	NA	NA	NA	NA	NA	NA	NA	NA	NA	2.84326004981995
PE 16:1;0_22:4;0	PE	GPL	MEM	38	5	0	0.561617016792297	0.468232989311218	0.368600010871887	0.300251007080078	0.650479018688202	0.370048999786377	0.690769970417023	0.297208994626999	0.455839991569519	0.299876004457474	0.521182000637054	0.287066996097565	0.324398994445801	0.502018988132477	0.390621989965439
PE 16:1;0_24:0;0	PE	GPL	MEM	40	1	0	NA	NA	0.0457562990486622	NA	0.0523485988378525	NA	0.111339002847672	NA	0.100086003541946	0.0629964023828506	0.0761886015534401	NA	NA	0.0776489973068237	NA
PE 16:1;0_24:1;0	PE	GPL	MEM	40	2	0	NA	NA	NA	NA	0.0596834011375904	NA	0.116199001669884	NA	NA	NA	NA	NA	NA	NA	NA
PE 17:0;0_18:1;0	PE	GPL	MEM	35	1	0	NA	0.832551002502441	1.44429004192352	1.20765995979309	1.64644002914429	0.940091013908386	0.829252004623413	1.16966998577118	0.939238011837006	0.516175985336304	0.789529025554657	NA	0.785022974014282	0.77972000837326	NA
PE 17:0;0_19:1;0	PE	GPL	MEM	36	1	0	NA	NA	0.0844324976205826	NA	NA	NA	NA	NA	0.13926200568676	NA	NA	NA	NA	NA	NA
PE 17:0;0_20:1;0	PE	GPL	MEM	37	1	0	NA	NA	NA	NA	1.29876005649567	NA	NA	NA	NA	NA	NA	NA	NA	NA	NA
PE 17:0;0_20:2;0	PE	GPL	MEM	37	2	0	NA	NA	NA	NA	0.326564013957977	NA	NA	NA	NA	NA	NA	NA	NA	NA	NA
PE 17:0;0_20:4;0	PE	GPL	MEM	37	4	0	NA	1.20359003543854	NA	1.30938994884491	NA	NA	1.50478994846344	NA	1.14459002017975	NA	NA	NA	NA	NA	NA
PE 17:0;0_21:1;0	PE	GPL	MEM	38	1	0	NA	0.0718865990638733	0.122763000428677	0.0894118994474411	0.0977225005626678	0.131086006760597	0.135288998484612	NA	NA	NA	0.139312997460365	NA	NA	NA	NA
PE 17:0;0_22:6;0	PE	GPL	MEM	39	6	0	NA	1.09906005859375	0.900270998477936	1.25450003147125	1.04654002189636	0.829551994800568	0.482630997896194	NA	1.15056002140045	0.881932973861694	1.06845998764038	NA	0.964641988277435	0.771839022636414	1.1308399438858
PE 17:1;0_18:0;0	PE	GPL	MEM	35	1	0	NA	NA	NA	NA	NA	NA	NA	NA	NA	0.110405996441841	0.166026994585991	NA	0.168491005897522	0.167190998792648	NA
PE 17:1;0_19:0;0	PE	GPL	MEM	36	1	0	NA	NA	NA	NA	0.162332996726036	NA	NA	NA	NA	NA	NA	NA	NA	NA	NA
PE 17:1;0_19:1;0	PE	GPL	MEM	36	2	0	0.544233024120331	0.472622007131577	0.365547001361847	NA	0.881193995475769	NA	0.595744013786316	0.505759000778198	NA	NA	0.320955008268356	0.295572012662888	0.290841996669769	0.333458989858627	0.256233990192413
PE 17:1;0_21:0;0	PE	GPL	MEM	38	1	0	NA	0.19234299659729	0.21280799806118	0.283935993909836	0.289124995470047	0.231038004159927	0.166978001594543	0.16737100481987	0.20686200261116	0.179947003722191	0.171786993741989	0.196826994419098	0.190337002277374	0.18402199447155	0.159321993589401
PE 17:1;0_21:1;0	PE	GPL	MEM	38	2	0	NA	0.172877997159958	0.227402001619339	0.235945001244545	NA	0.203264996409416	0.210059002041817	NA	0.184588998556137	0.124635003507137	0.148142993450165	0.120803996920586	NA	0.157713994383812	NA
PE 17:1;0_22:5;0	PE	GPL	MEM	39	6	0	NA	NA	NA	NA	0.432370007038116	0.436031013727188	0.318850010633469	NA	NA	0.60835599899292	0.613686978816986	NA	0.675945997238159	0.476601004600525	NA
PE 18:0;0_18:1;0	PE	GPL	MEM	36	1	0	80.0103988647461	61.280101776123	64.627799987793	75.6735992431641	74.5223007202148	67.8371963500977	61.0792007446289	81.7052993774414	54.6785011291504	48.4833984375	50.3936004638672	50.9754981994629	49.6325988769531	44.0774993896484	47.7103004455566
PE 18:0;0_18:2;0	PE	GPL	MEM	36	2	0	3.4988100528717	3.56997990608215	2.53798007965088	3.25046992301941	3.09667992591858	2.64781999588013	4.18232011795044	3.5053699016571	3.84635996818542	3.82734990119934	3.95438003540039	3.90509009361267	3.64364004135132	3.81436991691589	3.94776010513306
PE 18:0;0_18:3;0	PE	GPL	MEM	36	3	0	NA	NA	NA	NA	NA	NA	NA	NA	NA	0.315890997648239	NA	NA	NA	NA	NA
PE 18:0;0_19:1;0	PE	GPL	MEM	37	1	0	NA	NA	NA	NA	0.31504499912262	NA	NA	NA	NA	NA	NA	NA	NA	NA	NA
PE 18:0;0_20:1;0	PE	GPL	MEM	38	1	0	18.9747009277344	10.8901996612549	12.5928001403809	14.559700012207	15.4643001556396	13.1849002838135	10.7803001403809	17.6662006378174	9.12901973724365	10.3210000991821	11.4063997268677	11.2405996322632	11.5291996002197	9.52336978912354	11.3292999267578
PE 18:0;0_20:2;0	PE	GPL	MEM	38	2	0	1.72830998897552	1.23143005371094	1.65875005722046	1.61176002025604	1.64918994903564	1.36547005176544	1.54409003257751	1.86652004718781	1.42595994472504	1.8213700056076	2.02428007125854	2.04033994674683	2.03776001930237	2.12547993659973	2.21668004989624
PE 18:0;0_20:3;0	PE	GPL	MEM	38	3	0	3.75277996063232	1.98847997188568	1.69869995117188	1.77934002876282	1.46749997138977	1.70081996917725	2.37356996536255	1.81860995292664	2.22736001014709	2.8980700969696	2.9846498966217	3.201819896698	3.06477999687195	2.73260998725891	3.86453008651733
PE 18:0;0_20:4;0	PE	GPL	MEM	38	4	0	69.3051986694336	89.7487030029297	72.8872985839844	87.0065002441406	65.8559036254883	79.6607971191406	113.208999633789	73.0246963500977	95.8196029663086	82.3720016479492	87.10009765625	88.27490234375	85.9936981201172	86.4816970825195	89.6258010864258
PE 18:0;0_20:5;0	PE	GPL	MEM	38	5	0	NA	2.29304003715515	3.36971998214722	2.88920998573303	1.85791003704071	2.17991995811462	3.06658005714417	2.55022001266479	2.1782500743866	2.06787991523743	2.45567011833191	1.97196996212006	2.25059008598328	2.32154011726379	2.46412992477417
PE 18:0;0_22:1;0	PE	GPL	MEM	40	1	0	1.14226996898651	0.657676994800568	0.814390003681183	0.793853998184204	0.949027001857758	0.737100005149841	0.7482870221138	1.12123000621796	0.628467977046967	0.874544024467468	1.02327001094818	1.19133996963501	0.953992009162903	0.882134020328522	1.13849997520447
PE 18:0;0_22:2;0	PE	GPL	MEM	40	2	0	0.966120004653931	0.763550996780396	0.773248016834259	0.88831102848053	0.815936982631683	0.894411981105804	0.931069016456604	1.01435995101929	0.918910026550293	0.946622014045715	1.05157995223999	1.09799003601074	1.05333995819092	0.965030014514923	1.07345998287201
PE 18:0;0_22:3;0	PE	GPL	MEM	40	3	0	0.428045988082886	0.390608012676239	0.394073009490967	0.287535011768341	0.359434008598328	0.276881009340286	0.317036002874374	0.340079993009567	0.354786992073059	0.518898010253906	0.467115014791489	0.410452008247375	0.538003027439117	0.501495003700256	0.579328000545502
PE 18:0;0_22:4;0	PE	GPL	MEM	40	4	0	4.08551979064941	3.44937992095947	3.64351010322571	4.07812023162842	3.55983996391296	3.82401990890503	3.29162001609802	3.95185995101929	3.42041993141174	4.13184976577759	3.9946300983429	5.21349000930786	4.43865013122559	4.51187992095947	5.27833986282349
PE 18:0;0_22:5;0	PE	GPL	MEM	40	5	0	3.29345989227295	2.673180103302	2.59019994735718	NA	3.24214005470276	2.82224988937378	3.40639996528625	3.36248993873596	3.0346999168396	4.24447011947632	4.75803995132446	4.29787015914917	4.03283977508545	4.49949979782104	4.82765007019043
PE 18:0;0_22:6;0	PE	GPL	MEM	40	6	0	187.348007202148	160.47900390625	167.033004760742	203.529998779297	179.561004638672	189.014007568359	164.315002441406	174.319000244141	149.64599609375	174.003997802734	189.550994873047	181.824005126953	179.223999023438	173.682006835938	213.606002807617
PE 18:0;0_24:1;0	PE	GPL	MEM	42	1	0	NA	0.326950997114182	0.240519002079964	0.462888985872269	0.396652013063431	0.251316010951996	0.398059993982315	0.433553010225296	0.484858006238937	0.29551300406456	0.409027993679047	0.288812011480331	0.309289008378983	0.314417004585266	NA
PE 18:0;0_24:2;0	PE	GPL	MEM	42	2	0	NA	NA	0.54931902885437	0.588307023048401	0.565509021282196	NA	0.67298299074173	NA	0.590434014797211	0.671259999275208	0.545744001865387	NA	0.747151970863342	0.586188971996307	NA
PE 18:1;0_18:1;0	PE	GPL	MEM	36	2	0	114.411003112793	85.4787979125977	73.8205032348633	88.3243026733398	110.192001342773	78.3359985351562	103.143997192383	117.768997192383	85.9188003540039	84.8018035888672	93.9511032104492	89.8678970336914	88.540397644043	84.1523971557617	85.2629013061523
PE 18:1;0_18:2;0	PE	GPL	MEM	36	3	0	3.16321992874146	4.68080997467041	2.23520994186401	2.83949995040894	3.60630989074707	1.80725002288818	6.5515398979187	3.62696003913879	5.37358999252319	3.90368008613586	4.5023398399353	4.68479013442993	4.86749982833862	4.36125993728638	4.43915987014771
PE 18:1;0_18:3;0	PE	GPL	MEM	36	4	0	NA	3.51444005966187	NA	NA	2.95892000198364	NA	3.86519002914429	NA	3.36608004570007	2.76470994949341	2.62887001037598	2.85108995437622	2.35942006111145	2.65006995201111	3.10267996788025
PE 18:1;0_19:0;0	PE	GPL	MEM	37	1	0	NA	NA	NA	NA	0.334861993789673	NA	NA	NA	NA	NA	NA	NA	NA	NA	NA
PE 18:1;0_19:1;0	PE	GPL	MEM	37	2	0	NA	NA	NA	NA	0.677228987216949	NA	NA	NA	NA	NA	NA	NA	NA	NA	NA
PE 18:1;0_20:0;0	PE	GPL	MEM	38	1	0	6.12225008010864	3.78205990791321	4.10368013381958	4.4024600982666	5.50420999526978	4.23111009597778	4.14179992675781	5.75952005386353	3.57911992073059	4.690110206604	5.09657001495361	4.86112022399902	5.38875007629395	4.44369983673096	5.08183002471924
PE 18:1;0_20:1;0	PE	GPL	MEM	38	2	0	41.0839004516602	20.8659992218018	25.1410007476807	25.2548999786377	37.9259986877441	22.6966991424561	21.8483009338379	38.9138984680176	18.8248996734619	21.0419998168945	24.0804004669189	24.2266998291016	24.5319995880127	24.0939998626709	22.3948001861572
PE 18:1;0_20:2;0	PE	GPL	MEM	38	3	0	2.50142002105713	0.709004998207092	0.659024000167847	0.73769599199295	0.963346004486084	0.696605026721954	0.89768397808075	1.07398998737335	0.817713975906372	1.55580997467041	1.65450000762939	1.7426700592041	1.73236000537872	1.53841996192932	2.01672005653381
PE 18:1;0_20:3;0	PE	GPL	MEM	38	4	0	9.53829002380371	11.0244998931885	8.06503963470459	9.82707977294922	9.27933979034424	8.70767021179199	14.8233003616333	10.492600440979	11.9180002212524	12.4906997680664	14.6206998825073	12.6777000427246	13.3007001876831	12.711799621582	13.5605001449585
PE 18:1;0_20:4;0	PE	GPL	MEM	38	5	0	47.1609001159668	48.4893989562988	32.1730003356934	39.0558013916016	36.0124015808105	34.1776008605957	65.3781967163086	39.0368995666504	48.1078987121582	28.4060001373291	31.4853992462158	29.4272003173828	28.3889999389648	30.4955997467041	30.0568008422852
PE 18:1;0_22:0;0	PE	GPL	MEM	40	1	0	1.66338002681732	1.48097002506256	1.45290994644165	1.64595997333527	1.84481000900269	1.48794996738434	1.82488000392914	2.02471995353699	1.49556994438171	1.50666999816895	1.77579998970032	1.65820002555847	1.45441997051239	1.43803000450134	1.49626994132996
PE 18:1;0_22:1;0	PE	GPL	MEM	40	2	0	4.27913999557495	3.05630993843079	2.72375011444092	3.25789999961853	4.16437005996704	3.14352011680603	3.12221002578735	4.74060010910034	3.17893004417419	3.46360993385315	3.74916005134583	3.74815988540649	3.63399004936218	3.39404010772705	3.92797994613647
PE 18:1;0_22:2;0	PE	GPL	MEM	40	3	0	1.34943997859955	1.5419499874115	1.36810004711151	1.08703005313873	1.63705003261566	1.0204199552536	1.27075004577637	1.35169994831085	1.36381995677948	1.69055998325348	1.5840300321579	1.11881995201111	1.90621995925903	1.61319005489349	1.82000005245209
PE 18:1;0_22:3;0	PE	GPL	MEM	40	4	0	11.8407001495361	10.7803001403809	11.0872001647949	12.854100227356	11.454400062561	12.272500038147	11.8172998428345	12.3072004318237	10.9070997238159	12.0418996810913	12.9041996002197	12.355899810791	13.0363998413086	12.50119972229	12.3762998580933
PE 18:1;0_22:4;0	PE	GPL	MEM	40	5	0	4.07213020324707	2.82888007164001	2.71674990653992	4.15420007705688	3.91960000991821	2.63953995704651	3.84300994873047	4.19613981246948	3.54456996917725	4.78208017349243	5.51279020309448	4.97532987594604	5.07159996032715	5.23657989501953	5.447350025177
PE 18:1;0_22:5;0	PE	GPL	MEM	40	6	0	NA	NA	NA	NA	NA	NA	22.0904998779297	23.327600479126	19.8960990905762	22.9155006408691	26.3719997406006	23.0697002410889	23.8850994110107	25.1196994781494	NA
PE 18:1;0_24:0;0	PE	GPL	MEM	42	1	0	NA	1.28500998020172	0.85666298866272	1.44797003269196	1.45297002792358	0.875168025493622	1.28603005409241	1.4086400270462	1.46494996547699	0.738564014434814	0.984086990356445	0.751110970973969	0.779133021831512	0.768266022205353	NA
PE 18:1;0_24:1;0	PE	GPL	MEM	42	2	0	NA	1.15845000743866	0.542845010757446	0.640398979187012	0.694150984287262	1.19018995761871	0.765878021717072	1.43164002895355	0.59433901309967	0.566016972064972	0.442921012639999	1.00416994094849	0.580932974815369	0.483709990978241	NA
PE 18:2;0_18:2;0	PE	GPL	MEM	36	4	0	0.28150600194931	0.330000013113022	0.119969002902508	0.306960999965668	0.256386995315552	0.247186005115509	0.326009005308151	0.401538997888565	0.260881990194321	0.412418007850647	0.34859099984169	0.34926500916481	0.333274990320206	0.648922979831696	0.409274011850357
PE 18:2;0_20:0;0	PE	GPL	MEM	38	2	0	NA	0.161421999335289	0.197641998529434	0.105310000479221	0.302293986082077	0.24251900613308	0.252238988876343	0.238580003380775	0.200248003005981	0.328994005918503	0.309168994426727	0.346224009990692	0.316715985536575	0.470629990100861	0.360935002565384
PE 18:2;0_20:1;0	PE	GPL	MEM	38	3	0	0.795153975486755	0.277565985918045	0.210750997066498	0.230149000883102	0.319768011569977	0.225047007203102	0.289783000946045	0.343138009309769	0.283136993646622	0.430399000644684	0.521293997764587	0.557523012161255	0.527845978736877	0.492624014616013	0.626941025257111
PE 18:2;0_20:2;0	PE	GPL	MEM	38	4	0	NA	NA	NA	NA	NA	NA	NA	NA	NA	0.332933008670807	0.385857999324799	0.229899004101753	NA	0.424786001443863	NA
PE 18:2;0_20:3;0	PE	GPL	MEM	38	5	0	NA	NA	NA	NA	NA	NA	0.311987996101379	NA	NA	0.237574994564056	0.235432997345924	0.196652993559837	0.16313299536705	0.261592000722885	0.163573995232582
PE 18:2;0_20:4;0	PE	GPL	MEM	38	6	0	1.07014000415802	1.70359003543854	1.08980000019073	1.65620005130768	1.34121000766754	1.48503005504608	2.69446992874146	1.04112005233765	2.02345991134644	2.02436995506287	2.06799006462097	1.28817999362946	1.96224999427795	1.77120995521545	2.07366991043091
PE 18:2;0_22:0;0	PE	GPL	MEM	40	2	0	0.0803612992167473	NA	NA	NA	NA	NA	0.0582939982414246	NA	0.0417313016951084	0.0984473004937172	0.117110997438431	0.0595216006040573	0.0681895986199379	0.0774267986416817	NA
PE 18:2;0_22:1;0	PE	GPL	MEM	40	3	0	0.0112049002200365	0.0140498001128435	0.0118877002969384	NA	0.0220178999006748	NA	0.0103644002228975	0.0156919006258249	0.0118556004017591	0.029959300532937	0.0321221984922886	0.0181987006217241	0.0434227995574474	0.041329700499773	0.0425961017608643
PE 18:2;0_22:2;0	PE	GPL	MEM	40	4	0	NA	NA	NA	NA	NA	NA	NA	NA	NA	NA	NA	NA	NA	NA	0.164120003581047
PE 18:2;0_22:3;0	PE	GPL	MEM	40	5	0	NA	NA	NA	NA	NA	NA	NA	NA	NA	NA	NA	0.678776025772095	NA	NA	NA
PE 18:2;0_22:4;0	PE	GPL	MEM	40	6	0	NA	NA	NA	NA	NA	NA	NA	NA	NA	NA	0.726687014102936	NA	NA	NA	0.642485976219177
PE 18:2;0_24:0;0	PE	GPL	MEM	42	2	0	NA	0.0542781017720699	NA	NA	0.0182540006935596	NA	0.0314235016703606	NA	0.020295599475503	0.0331523008644581	0.0122510995715857	NA	0.028057899326086	NA	NA
PE 20:0;0_20:1;0	PE	GPL	MEM	40	1	0	0.711252987384796	0.34960401058197	0.43469500541687	0.508046984672546	0.555876970291138	0.499713003635406	0.468190014362335	0.800063014030457	0.305653005838394	0.318886011838913	0.411316007375717	0.385383993387222	0.376392006874084	0.320425987243652	0.335420995950699
PE 20:0;0_20:2;0	PE	GPL	MEM	40	2	0	0.154651001095772	NA	0.0658337026834488	NA	NA	0.0717566013336182	0.097434401512146	0.122348003089428	0.050135001540184	0.11489699780941	0.118146002292633	0.121077001094818	0.0594948008656502	0.0816041976213455	0.105729997158051
PE 20:0;0_20:3;0	PE	GPL	MEM	40	3	0	NA	0.0335922986268997	0.037169698625803	0.0238112006336451	0.0424263998866081	0.0212511997669935	0.0310143996030092	0.0342267006635666	0.0329950004816055	0.051783699542284	0.0473010018467903	0.0392012000083923	0.0578804016113281	0.0533467009663582	0.0700808987021446
PE 20:0;0_20:4;0	PE	GPL	MEM	40	4	0	0.344790011644363	0.335287988185883	0.286372005939484	0.342034012079239	0.340896010398865	0.317297011613846	0.351541996002197	0.394654005765915	0.283028990030289	0.318029999732971	0.332522988319397	0.352228999137878	0.364423990249634	0.388116002082825	0.428319990634918
PE 20:0;0_22:1;0	PE	GPL	MEM	42	1	0	NA	NA	NA	NA	NA	NA	NA	NA	NA	NA	0.0315074995160103	0.0247191991657019	0.0212671998888254	0.0288165006786585	NA
PE 20:1;0_20:1;0	PE	GPL	MEM	40	2	0	3.43400001525879	1.60982000827789	1.47675001621246	1.79147005081177	2.85250997543335	1.86299002170563	1.78569996356964	3.05385994911194	1.45618999004364	1.19344997406006	1.14170002937317	1.29928994178772	1.30543994903564	1.02002000808716	1.26911997795105
PE 20:1;0_20:2;0	PE	GPL	MEM	40	3	0	0.100184999406338	0.0830978974699974	0.0632520020008087	0.0523663014173508	0.100238002836704	0.0518373996019363	0.0608306005597115	0.0893040969967842	0.0517802983522415	0.102852001786232	0.0828433036804199	0.0680039972066879	NA	0.0913197994232178	0.114367999136448
PE 20:1;0_20:3;0	PE	GPL	MEM	40	4	0	0.541657984256744	0.403320014476776	0.411650985479355	0.412090003490448	0.416171014308929	0.392500996589661	0.391865998506546	0.531041026115417	0.364282995462418	0.42850399017334	0.472869992256165	0.471484988927841	0.475816994905472	0.44820499420166	0.566806018352509
PE 20:1;0_20:4;0	PE	GPL	MEM	40	5	0	2.39402008056641	2.21682000160217	1.58456003665924	2.87818002700806	2.36614990234375	1.8625899553299	2.88798999786377	2.63024997711182	2.08089995384216	1.6246600151062	2.09002995491028	1.73110997676849	1.70842003822327	1.84379994869232	1.85466003417969
PE 20:1;0_22:0;0	PE	GPL	MEM	42	1	0	NA	NA	NA	0.146777004003525	0.197308003902435	0.0967366993427277	0.164801999926567	NA	NA	NA	NA	0.0836509019136429	0.0887753963470459	0.107527002692223	NA
PE 20:1;0_22:1;0	PE	GPL	MEM	42	2	0	NA	0.290380001068115	0.100699998438358	0.122137002646923	0.167871996760368	0.275355994701385	0.135594993829727	0.389322012662888	0.136062994599342	0.123466998338699	0.126164004206657	0.245855003595352	0.133303001523018	0.122971996665001	NA
PE 20:2;0_20:2;0	PE	GPL	MEM	40	4	0	0.0169366002082825	NA	NA	NA	NA	NA	0.00953227002173662	NA	NA	0.0150050995871425	0.015446599572897	NA	0.0187368001788855	0.0142483999952674	NA
PE 20:2;0_20:3;0	PE	GPL	MEM	40	5	0	NA	NA	NA	0.0787667036056519	NA	NA	NA	NA	NA	NA	NA	0.115199998021126	NA	NA	NA
PE 20:2;0_20:4;0	PE	GPL	MEM	40	6	0	NA	1.03041994571686	1.00891995429993	0.865702986717224	0.675202012062073	NA	1.52333998680115	0.603802978992462	1.27807998657227	NA	0.859824001789093	1.28078997135162	NA	1.11644005775452	1.45912003517151
PE 20:3;0_20:3;0	PE	GPL	MEM	40	6	0	NA	NA	NA	NA	NA	NA	0.179992005228996	NA	NA	NA	0.356393992900848	NA	NA	NA	0.258069008588791
PE 20:3;0_20:4;0	PE	GPL	MEM	40	7	0	NA	NA	NA	NA	NA	NA	18.3840007781982	NA	NA	NA	20.7800998687744	NA	19.8397998809814	19.7642993927002	NA
PE 20:3;0_22:4;0	PE	GPL	MEM	42	7	0	NA	NA	NA	NA	NA	NA	NA	NA	NA	NA	NA	NA	0.250860989093781	NA	NA
PE 20:4;0_22:3;0	PE	GPL	MEM	42	7	0	NA	1.51470005512238	NA	NA	1.01669001579285	NA	NA	NA	1.00120997428894	0.927670001983643	NA	NA	0.91413402557373	NA	NA
PE 20:4;0_22:4;0	PE	GPL	MEM	42	8	0	NA	0.860319972038269	1.15188002586365	NA	NA	NA	1.40330004692078	1.26766002178192	1.34291994571686	1.9068900346756	2.14821004867554	1.99942994117737	1.74091994762421	1.59340000152588	2.18791007995605
PE 22:2;0_22:6;0	PE	GPL	MEM	44	8	0	NA	NA	7.70410013198853	7.30907011032104	3.45438003540039	5.4636402130127	4.51916980743408	NA	5.29052019119263	NA	5.37302017211914	NA	4.42301988601685	4.87135982513428	5.24228000640869
PE 22:4;0_22:4;0	PE	GPL	MEM	44	8	0	NA	NA	NA	0.774616003036499	0.242434993386269	0.859835982322693	NA	NA	NA	NA	0.593134999275208	NA	0.389407992362976	0.4026899933815	NA
PE 22:4;0_22:6;0	PE	GPL	MEM	44	10	0	6.41039991378784	4.22035980224609	4.46994018554688	4.72873020172119	5.15930986404419	4.666259765625	5.32720994949341	5.84277009963989	5.09876012802124	5.91058015823364	5.90864992141724	5.80065011978149	5.79385995864868	5.19628000259399	6.28145980834961
PE 22:5;0_22:5;0	PE	GPL	MEM	44	10	0	NA	NA	NA	0.0460519008338451	NA	NA	NA	NA	NA	NA	NA	NA	NA	NA	NA
PE 22:6;0_22:6;0	PE	GPL	MEM	44	12	0	3.0752899646759	5.71373987197876	3.74298000335693	4.88571977615356	3.91786003112793	3.66512989997864	7.05408000946045	3.11684989929199	5.64720010757446	3.63479995727539	4.66960000991821	4.3173999786377	3.57222008705139	4.2619800567627	4.32954978942871
PE 22:6;0_24:2;0	PE	GPL	MEM	46	8	0	NA	NA	NA	NA	2.46007990837097	NA	2.63723993301392	NA	3.66499996185303	NA	3.32422995567322	4.2959098815918	NA	3.39271998405457	NA
PE O-16:0;0/16:1;0	PE O-	GPL	MEM	32	1	0	0.0161589998751879	0.0488439984619617	0.0260364003479481	0.0409248992800713	0.0502153001725674	0.041695099323988	0.0929094031453133	0.0316887013614178	0.033084899187088	0.0475080981850624	0.0566333010792732	0.0493744015693665	0.0630728006362915	0.0495301000773907	0.0757971033453941
PE O-16:0;0/18:1;0	PE O-	GPL	MEM	34	1	0	4.12144994735718	4.8124098777771	3.69232988357544	4.49358987808228	3.78834009170532	4.26641988754272	6.27933979034424	4.23424005508423	5.06075000762939	4.96344995498657	5.04811000823975	5.27792978286743	5.01823997497559	4.9903998374939	4.4820499420166
PE O-16:0;0/18:2;0	PE O-	GPL	MEM	34	2	0	0.0566616989672184	0.143962994217873	NA	0.0826361998915672	0.135171994566917	0.0704569965600967	0.201862007379532	0.0768921971321106	0.150401994585991	0.207077994942665	0.230105996131897	0.218545004725456	0.225892007350922	0.276463001966476	0.192129999399185
PE O-16:0;0/20:0;0	PE O-	GPL	MEM	36	0	0	NA	NA	NA	NA	NA	NA	NA	NA	NA	0.839079976081848	0.728577971458435	NA	0.680738985538483	0.707661986351013	NA
PE O-16:0;0/20:1;0	PE O-	GPL	MEM	36	1	0	5.85193014144897	4.61283016204834	4.67272996902466	5.60676002502441	5.25374984741211	5.52728986740112	5.30165004730225	5.94930982589722	4.12693023681641	3.768630027771	4.61885023117065	4.00091981887817	4.14342021942139	4.3242301940918	4.7535400390625
PE O-16:0;0/20:2;0	PE O-	GPL	MEM	36	2	0	0.584388017654419	0.50646299123764	0.450019985437393	0.652652025222778	0.541386008262634	0.489199995994568	0.659970998764038	0.551585972309113	0.608051002025604	0.741706013679504	0.767539978027344	0.772881984710693	0.720667004585266	0.746912002563477	0.826813995838165
PE O-16:0;0/20:3;0	PE O-	GPL	MEM	36	3	0	0.253131985664368	0.542545974254608	0.399331986904144	0.494639992713928	0.277805000543594	0.414465010166168	0.670614004135132	0.290109008550644	0.483689993619919	0.598483979701996	0.653845012187958	0.651984989643097	0.633367002010345	0.700160980224609	0.636650025844574
PE O-16:0;0/20:4;0	PE O-	GPL	MEM	36	4	0	1.40237998962402	1.61764001846313	1.42780005931854	1.78521001338959	1.44245004653931	1.70083999633789	1.91361999511719	1.27813005447388	1.71312999725342	1.25157999992371	1.27179002761841	1.44201004505157	1.36325001716614	1.39137005805969	1.60494005680084
PE O-16:0;0/22:0;0	PE O-	GPL	MEM	38	0	0	NA	NA	NA	NA	NA	NA	0.115429997444153	NA	NA	NA	0.164874002337456	NA	0.107491001486778	0.121004998683929	NA
PE O-16:0;0/22:1;0	PE O-	GPL	MEM	38	1	0	1.24134004116058	0.899622023105621	1.007120013237	1.06731998920441	1.16979002952576	1.02535998821259	0.962336003780365	1.22679996490479	0.842104017734528	0.870666980743408	1.13942003250122	0.955681979656219	0.975844979286194	1.00117003917694	1.00155997276306
PE O-16:0;0/22:2;0	PE O-	GPL	MEM	38	2	0	0.200396001338959	0.240532994270325	0.20812900364399	0.201677992939949	0.192052006721497	0.206259995698929	0.201698005199432	0.181149005889893	0.160065993666649	0.25254899263382	0.251471996307373	0.278169006109238	0.261776000261307	0.241390004754066	0.314815014600754
PE O-16:0;0/22:3;0	PE O-	GPL	MEM	38	3	0	0.171119004487991	0.171857997775078	0.167862996459007	0.212910994887352	0.127481997013092	0.246209993958473	0.297820001840591	0.187506005167961	0.275757998228073	0.228187993168831	0.305292993783951	0.281471014022827	0.299724996089935	0.266207009553909	0.362002998590469
PE O-16:0;0/22:4;0	PE O-	GPL	MEM	38	4	0	1.46498000621796	1.42372000217438	1.30839002132416	1.58731997013092	1.33882999420166	1.5704699754715	1.68722999095917	1.40972995758057	1.30068004131317	1.50443994998932	1.55500996112823	1.64920997619629	1.40480005741119	1.66251003742218	1.71192002296448
PE O-16:0;0/22:5;0	PE O-	GPL	MEM	38	5	0	0.127256006002426	0.139594003558159	NA	0.31089198589325	0.155261993408203	0.137761995196342	0.27607798576355	0.173511996865273	0.107003003358841	0.143460005521774	0.326907008886337	0.167096003890038	0.133728995919228	0.239313006401062	0.36065798997879
PE O-16:0;0/22:6;0	PE O-	GPL	MEM	38	6	0	0.274114996194839	0.314792990684509	0.479283004999161	0.528074026107788	0.523979008197784	0.303126990795135	0.465600997209549	0.610065996646881	0.475562989711761	0.430646985769272	0.278530985116959	0.254828006029129	0.526641011238098	0.278057992458344	0.298433989286423
PE O-16:0;0/24:1;0	PE O-	GPL	MEM	40	1	0	0.0612335987389088	0.0354131981730461	0.062498901039362	0.0909845009446144	0.0621692985296249	NA	0.0542102009057999	0.0413418002426624	0.0437703989446163	0.0470919013023376	0.0417703986167908	NA	0.0461037009954453	NA	NA
PE O-16:0;0/24:3;0	PE O-	GPL	MEM	40	3	0	NA	NA	NA	NA	NA	NA	0.0399740003049374	NA	NA	NA	NA	NA	NA	NA	NA
PE O-16:0;0/24:4;0	PE O-	GPL	MEM	40	4	0	NA	NA	NA	NA	NA	NA	0.0493425987660885	NA	NA	NA	NA	0.0547902993857861	NA	NA	NA
PE O-16:1;0/16:0;0	PE O-	GPL	MEM	32	1	0	1.43824005126953	1.22037994861603	1.360720038414	1.22643995285034	1.54497003555298	NA	NA	1.89444005489349	NA	1.4190000295639	1.60170996189117	1.51443994045258	1.89717996120453	1.35026001930237	1.63984000682831
PE O-16:1;0/16:1;0	PE O-	GPL	MEM	32	2	0	0.674633979797363	0.935513019561768	0.977011024951935	1.17796003818512	0.719058990478516	0.889702975749969	0.994418978691101	0.785355985164642	1.08335995674133	0.697000026702881	0.838141024112701	0.940932989120483	0.899537980556488	0.855201005935669	0.649464011192322
PE O-16:1;0/18:0;0	PE O-	GPL	MEM	34	1	0	1.57234001159668	1.19246995449066	1.14689004421234	1.27922999858856	1.26728999614716	1.24093997478485	NA	1.4888299703598	NA	1.15320003032684	1.0934499502182	1.27202999591827	1.24785995483398	1.14278995990753	1.1808500289917
PE O-16:1;0/18:1;0	PE O-	GPL	MEM	34	2	0	51.8144989013672	50.1427993774414	46.3476982116699	56.3172988891602	55.861198425293	49.2983016967773	49.380199432373	56.2126998901367	43.1623001098633	35.9221000671387	39.3165016174316	39.0998001098633	39.2290992736816	37.6129989624023	39.8380012512207
PE O-16:1;0/18:2;0	PE O-	GPL	MEM	34	3	0	0.488831013441086	0.490588992834091	0.466443985700607	0.48879799246788	0.514824986457825	0.334232985973358	0.512978971004486	0.556249022483826	0.561698973178864	0.882115006446838	0.881524980068207	0.868927001953125	0.801657021045685	0.932711005210876	1.06108999252319
PE O-16:1;0/19:1;0	PE O-	GPL	MEM	35	2	0	0.162303999066353	0.106198996305466	0.141720995306969	0.175552994012833	0.427114993333817	0.145735993981361	0.0808492004871368	0.140950992703438	0.0929094031453133	0.0345466993749142	0.0702522993087769	0.0361845009028912	0.0679806023836136	0.0406298004090786	NA
PE O-16:1;0/20:0;0	PE O-	GPL	MEM	36	1	0	2.32807993888855	1.62286996841431	1.80353999137878	1.89059996604919	2.16232991218567	1.79944002628326	1.74724996089935	2.31572008132935	1.47664999961853	2.23179006576538	2.57212996482849	2.58039999008179	2.48492002487183	2.43913006782532	3.0856499671936
PE O-16:1;0/20:1;0	PE O-	GPL	MEM	36	2	0	30.6128997802734	22.6387996673584	22.4515991210938	28.3838005065918	30.503999710083	24.7877998352051	21.9326000213623	30.2852001190186	18.7528991699219	14.6000995635986	16.8903007507324	15.6396999359131	16.0028991699219	15.233699798584	16.0146999359131
PE O-16:1;0/20:2;0	PE O-	GPL	MEM	36	3	0	3.35581994056702	3.04536008834839	2.97571992874146	3.48689007759094	3.55182003974915	2.9520800113678	3.14576005935669	3.39961004257202	3.06574010848999	3.2701199054718	3.60074996948242	3.51517009735107	3.73754000663757	3.42738008499146	3.8633599281311
PE O-16:1;0/20:3;0	PE O-	GPL	MEM	36	4	0	3.35335993766785	4.91940021514893	4.15239000320435	4.43232011795044	3.64558005332947	4.45023012161255	5.41813993453979	3.83809995651245	5.18111991882324	5.57621002197266	6.02312994003296	6.03554010391235	6.23409986495972	6.4837498664856	7.04024982452393
PE O-16:1;0/20:4;0	PE O-	GPL	MEM	36	5	0	6.41590023040771	9.04771041870117	7.86854982376099	8.34333992004395	7.06897020339966	8.47150039672852	9.38127994537354	7.33839988708496	8.85921955108643	10.4043998718262	11.6723003387451	11.762900352478	11.1789999008179	13.3169002532959	13.4187002182007
PE O-16:1;0/21:1;0	PE O-	GPL	MEM	37	2	0	0.192580997943878	0.114237003028393	0.0887823030352592	0.152737006545067	0.351608008146286	0.170980006456375	0.0730272009968758	0.0680138990283012	0.072791300714016	0.0280591994524002	NA	0.0269741006195545	0.0306700002402067	0.0260972008109093	NA
PE O-16:1;0/22:0;0	PE O-	GPL	MEM	38	1	0	0.329708993434906	0.322412997484207	0.34960201382637	0.312341004610062	0.299991011619568	0.306748002767563	0.335541993379593	0.363765001296997	0.295542985200882	0.317110002040863	0.347562998533249	0.298523992300034	0.373309999704361	0.34280601143837	0.372505992650986
PE O-16:1;0/22:1;0	PE O-	GPL	MEM	38	2	0	2.9242000579834	2.02022004127502	2.16234993934631	2.52574992179871	3.13356995582581	2.13798999786377	1.87408995628357	3.01995992660522	1.78106999397278	2.43805003166199	2.87052989006042	2.8518500328064	2.82958006858826	2.63688993453979	3.14304995536804
PE O-16:1;0/22:2;0	PE O-	GPL	MEM	38	3	0	0.877996027469635	0.903531014919281	0.701326012611389	0.916840970516205	1.01951003074646	0.737685978412628	0.782232999801636	1.05550003051758	0.707295000553131	0.965279996395111	1.05034995079041	1.16817998886108	0.939067006111145	1.07036995887756	1.18261003494263
PE O-16:1;0/22:3;0	PE O-	GPL	MEM	38	4	0	1.63473999500275	1.33209002017975	1.28910005092621	1.56034994125366	1.48711001873016	1.5140700340271	1.59920001029968	1.4290599822998	1.46916997432709	1.51482999324799	1.80984997749329	1.75485002994537	1.6623500585556	1.78258001804352	1.93134999275208
PE O-16:1;0/22:4;0	PE O-	GPL	MEM	38	5	0	11.191499710083	10.5762996673584	10.217399597168	13.1012001037598	11.8505001068115	11.7455997467041	11.2920999526978	12.4916000366211	10.7720003128052	10.7721996307373	12.4521999359131	12.3296003341675	11.9118003845215	12.9181995391846	12.9477996826172
PE O-16:1;0/22:5;0	PE O-	GPL	MEM	38	6	0	0.99158900976181	1.14224004745483	0.837768971920013	1.09019005298615	0.960775971412659	1.0752899646759	1.44849002361298	1.10438001155853	1.21557998657227	1.95135998725891	2.12393999099731	1.92725002765656	1.64509999752045	2.32001996040344	2.08944988250732
PE O-16:1;0/22:6;0	PE O-	GPL	MEM	38	7	0	13.2495002746582	14.5355997085571	13.3803997039795	16.542200088501	11.0600996017456	14.8942003250122	15.3372001647949	15.1493997573853	15.2039003372192	22.3307991027832	24.9748992919922	23.9818000793457	24.6383991241455	22.6033992767334	25.8500995635986
PE O-16:1;0/23:1;0	PE O-	GPL	MEM	39	2	0	NA	0.0967556983232498	0.083108201622963	NA	0.0494026988744736	NA	NA	NA	NA	NA	NA	NA	NA	NA	NA
PE O-16:1;0/24:0;0	PE O-	GPL	MEM	40	1	0	0.193081006407738	0.180375993251801	0.2206130027771	0.155276998877525	0.319705009460449	0.24235400557518	0.265037000179291	0.243101000785828	0.200083002448082	0.123378999531269	0.108245000243187	0.114248998463154	0.102049998939037	0.133625999093056	0.169533997774124
PE O-16:1;0/24:1;0	PE O-	GPL	MEM	40	2	0	0.419779002666473	0.370310992002487	0.356487989425659	0.479234009981155	0.423687011003494	0.330996006727219	0.30061000585556	0.351099997758865	0.231950998306274	0.202393993735313	0.271950006484985	0.194730997085571	0.290136992931366	0.236221998929977	0.298776000738144
PE O-16:1;0/24:2;0	PE O-	GPL	MEM	40	3	0	0.0592941008508205	0.0423085987567902	NA	0.0639730989933014	0.0674284026026726	0.0689191967248917	0.0583924986422062	NA	0.0481798015534878	0.0323093011975288	0.104171998798847	0.14240999519825	0.0603162981569767	0.0622964017093182	0.0594860017299652
PE O-16:1;0/24:3;0	PE O-	GPL	MEM	40	4	0	0.0946824997663498	0.0826309025287628	NA	0.0579821988940239	0.12508200109005	0.0460297018289566	0.0534694008529186	0.074354499578476	0.113431997597218	0.0524777993559837	0.163886994123459	0.0671100988984108	0.0426504015922546	0.0570890009403229	0.0558032989501953
PE O-16:1;0/24:4;0	PE O-	GPL	MEM	40	5	0	0.309302002191544	0.374314993619919	0.360944986343384	0.470838993787766	0.354660987854004	0.44846498966217	0.313410013914108	0.366831988096237	0.436064004898071	0.331261992454529	0.386810004711151	0.405175000429153	0.488023012876511	0.459203004837036	0.506443977355957
PE O-16:1;0/24:5;0	PE O-	GPL	MEM	40	6	0	NA	NA	NA	NA	NA	NA	NA	NA	NA	0.144124999642372	NA	0.140943005681038	NA	0.117144003510475	0.120798997581005
PE O-16:2;0/18:0;0	PE O-	GPL	MEM	34	2	0	0.338436990976334	0.169540002942085	0.191981002688408	0.156763002276421	0.215414002537727	0.168248996138573	0.158610001206398	0.191753000020981	0.152818992733955	0.22120800614357	0.23743499815464	0.215737000107765	0.185312002897263	0.218931004405022	0.27139800786972
PE O-16:2;0/18:1;0	PE O-	GPL	MEM	34	3	0	0.466313004493713	0.374725997447968	0.301786988973618	0.277817994356155	0.397783994674683	0.362805992364883	0.498508989810944	0.43206998705864	0.426090002059937	0.553973019123077	0.61328798532486	0.600706994533539	0.539027988910675	0.560761988162994	0.69855397939682
PE O-16:2;0/20:0;0	PE O-	GPL	MEM	36	2	0	NA	NA	0.0372983999550343	0.0583290010690689	NA	NA	0.0403562001883984	0.0466951988637447	0.0423187986016273	0.0547508001327515	0.0398364998400211	0.0586768016219139	0.061854500323534	0.0653342008590698	0.125345006585121
PE O-16:2;0/20:1;0	PE O-	GPL	MEM	36	3	0	0.0612827017903328	0.17128199338913	0.146860003471375	0.205173000693321	0.201392993330956	0.201058000326157	0.201727002859116	0.0936938971281052	0.222983002662659	0.127517998218536	0.225133001804352	0.191850006580353	0.200445994734764	0.256334990262985	0.248845994472504
PE O-16:2;0/20:2;0	PE O-	GPL	MEM	36	4	0	NA	NA	NA	NA	NA	NA	NA	NA	NA	NA	NA	NA	NA	0.0954011976718903	NA
PE O-16:2;0/20:3;0	PE O-	GPL	MEM	36	5	0	NA	NA	NA	NA	NA	NA	0.0955267027020454	NA	NA	NA	NA	NA	NA	0.102968998253345	NA
PE O-16:2;0/22:1;0	PE O-	GPL	MEM	38	3	0	NA	NA	NA	NA	NA	NA	0.0325172990560532	NA	0.0491712987422943	NA	0.043520200997591	0.0452064014971256	NA	NA	NA
PE O-16:2;0/22:4;0	PE O-	GPL	MEM	38	6	0	NA	NA	NA	NA	NA	NA	NA	NA	NA	NA	0.225229993462563	NA	NA	NA	0.147896006703377
PE O-17:0;0/17:1;0	PE O-	GPL	MEM	34	1	0	0.043461699038744	0.0372745990753174	0.0252609997987747	0.0285583008080721	0.0534112006425858	0.038553599268198	0.0808793976902962	0.0312605984508991	0.0742530003190041	0.0342065989971161	0.0292595997452736	0.0393932014703751	0.0273803006857634	0.030757199972868	0.0324828997254372
PE O-17:0;0/18:2;0	PE O-	GPL	MEM	35	2	0	0.237571999430656	0.271162986755371	0.218733996152878	0.249808996915817	0.387425988912582	0.167467996478081	0.264656007289886	0.243735998868942	0.278398007154465	0.169434994459152	0.219521999359131	0.136675998568535	0.21238000690937	0.181358993053436	NA
PE O-17:0;0/19:1;0	PE O-	GPL	MEM	36	1	0	0.117421001195908	0.0846339985728264	0.0728733018040657	0.0518172010779381	0.151968002319336	0.0393146984279156	0.0297026000916958	0.0622680000960827	0.0388548001646996	0.0792514979839325	0.0429107993841171	0.0345088988542557	0.0686136037111282	0.0381093993782997	0.0217978004366159
PE O-17:0;0/20:2;0	PE O-	GPL	MEM	37	2	0	0.489861011505127	0.275572001934052	0.207109004259109	0.425246000289917	0.519109010696411	0.439779996871948	0.308319985866547	0.257613986730576	0.190266996622086	0.362062990665436	NA	0.503709018230438	0.502698004245758	0.359921008348465	NA
PE O-17:0;0/20:3;0	PE O-	GPL	MEM	37	3	0	NA	NA	NA	NA	0.454445004463196	NA	0.552944004535675	NA	NA	NA	NA	NA	NA	NA	NA
PE O-17:0;0/21:1;0	PE O-	GPL	MEM	38	1	0	NA	NA	NA	0.0255727004259825	0.0441089011728764	NA	NA	NA	NA	NA	NA	NA	NA	NA	NA
PE O-17:0;0/22:1;0	PE O-	GPL	MEM	39	1	0	NA	NA	NA	NA	0.690410971641541	NA	NA	NA	NA	NA	NA	NA	NA	NA	NA
PE O-17:0;0/22:2;0	PE O-	GPL	MEM	39	2	0	NA	0.221088007092476	0.0801943019032478	NA	0.108910001814365	NA	0.0930555984377861	NA	NA	0.188222005963326	NA	NA	NA	NA	NA
PE O-17:1;0/17:1;0	PE O-	GPL	MEM	34	2	0	NA	NA	NA	NA	NA	NA	NA	NA	NA	NA	NA	NA	NA	0.301618993282318	NA
PE O-17:1;0/18:1;0	PE O-	GPL	MEM	35	2	0	1.5930700302124	1.3798600435257	1.467129945755	1.79379999637604	2.98128008842468	1.29348003864288	1.26135003566742	1.684730052948	1.28225004673004	0.75771701335907	1.08331000804901	0.75203001499176	1.00889003276825	0.741500020027161	NA
PE O-17:1;0/19:1;0	PE O-	GPL	MEM	36	2	0	NA	NA	NA	NA	0.0428294017910957	NA	NA	NA	NA	NA	NA	NA	NA	NA	NA
PE O-17:1;0/20:1;0	PE O-	GPL	MEM	37	2	0	0.796190977096558	0.630766987800598	0.374538004398346	0.797968983650208	1.38091003894806	0.941651999950409	0.593777000904083	0.443343997001648	0.335473001003265	0.285488992929459	NA	0.384799987077713	0.423096001148224	0.279291987419128	NA
PE O-17:1;0/20:2;0	PE O-	GPL	MEM	37	3	0	NA	NA	NA	NA	0.202656999230385	NA	0.0834997966885567	NA	NA	NA	NA	NA	NA	NA	NA
PE O-17:1;0/22:1;0	PE O-	GPL	MEM	39	2	0	NA	0.254052996635437	0.126047000288963	NA	0.412396013736725	NA	0.20804999768734	NA	NA	0.206405997276306	NA	NA	NA	NA	NA
PE O-17:1;0/24:0;0	PE O-	GPL	MEM	41	1	0	NA	NA	2.04819011688232	NA	2.7882399559021	NA	2.54727005958557	NA	1.71608996391296	1.94544005393982	1.33115005493164	NA	NA	1.8110100030899	NA
PE O-17:1;0/24:1;0	PE O-	GPL	MEM	41	2	0	NA	NA	NA	NA	0.957064986228943	NA	0.780434012413025	NA	NA	NA	NA	NA	NA	NA	NA
PE O-17:2;0/17:1;0	PE O-	GPL	MEM	34	3	0	NA	NA	NA	0.027988500893116	0.035877700895071	NA	NA	0.0659371018409729	NA	NA	0.031038599088788	0.0613998994231224	NA	0.0278508998453617	NA
PE O-17:2;0/18:0;0	PE O-	GPL	MEM	35	2	0	0.126975998282433	0.0463447012007236	0.0838961973786354	0.105111002922058	0.118001997470856	0.0730533972382545	0.0415766015648842	0.0904411971569061	0.063190296292305	0.03272670134902	0.0664888024330139	0.0505351983010769	0.0557315982878208	0.0389852002263069	NA
PE O-17:2;0/20:0;0	PE O-	GPL	MEM	37	2	0	NA	NA	0.0121422000229359	NA	NA	NA	NA	NA	NA	NA	NA	NA	0.023488100618124	0.0123787000775337	NA
PE O-17:2;0/20:1;0	PE O-	GPL	MEM	37	3	0	NA	NA	NA	NA	0.197386994957924	NA	0.0741019025444984	NA	NA	NA	NA	NA	NA	NA	NA
PE O-18:0;0/16:1;0	PE O-	GPL	MEM	34	1	0	0.0704182013869286	0.0896904990077019	0.0691889971494675	0.103205002844334	0.0821072980761528	0.112548001110554	0.199714004993439	0.111529998481274	0.153441995382309	0.199246004223824	0.147788003087044	0.153254002332687	0.177916005253792	0.176626995205879	0.155895993113518
PE O-18:0;0/18:0;0	PE O-	GPL	MEM	36	0	0	NA	NA	NA	NA	NA	NA	NA	NA	NA	0.322546988725662	0.291124999523163	NA	0.25755301117897	0.230858996510506	NA
PE O-18:0;0/18:1;0	PE O-	GPL	MEM	36	1	0	7.87143993377686	7.04787015914917	6.47473001480103	7.57200002670288	7.03903007507324	7.56288003921509	8.70460033416748	8.38152027130127	6.52644014358521	6.5835599899292	8.13031005859375	7.51106977462769	7.40325021743774	7.15873003005981	7.52859020233154
PE O-18:0;0/18:2;0	PE O-	GPL	MEM	36	2	0	0.0963293015956879	0.142844006419182	0.155129998922348	0.18970699608326	0.189301997423172	0.146233007311821	0.166499003767967	0.191293001174927	0.17025800049305	0.256163001060486	0.256007999181747	0.313746988773346	0.258478999137878	0.224426001310349	0.305418014526367
PE O-18:0;0/20:0;0	PE O-	GPL	MEM	38	0	0	NA	NA	NA	NA	NA	NA	0.877003014087677	NA	NA	1.29137003421783	1.18657994270325	NA	1.13541996479034	0.98192298412323	NA
PE O-18:0;0/20:1;0	PE O-	GPL	MEM	38	1	0	7.00525999069214	4.88079977035522	5.04887008666992	5.6246600151062	5.53892993927002	5.49055004119873	5.81037998199463	6.47345018386841	4.41740989685059	4.36728000640869	5.25303983688354	4.3831901550293	4.55207014083862	4.26914978027344	4.66067981719971
PE O-18:0;0/20:2;0	PE O-	GPL	MEM	38	2	0	0.495312005281448	0.45304200053215	0.473738998174667	0.560033977031708	0.392919987440109	0.432009994983673	0.671827018260956	0.538891971111298	0.484237998723984	0.761542022228241	0.807684004306793	0.639855980873108	0.749702990055084	0.749023020267487	0.779706001281738
PE O-18:0;0/20:3;0	PE O-	GPL	MEM	38	3	0	0.40344101190567	0.467462986707687	0.343207001686096	0.422951996326447	0.322571992874146	0.419726997613907	0.626339972019196	0.380710989236832	0.591558992862701	0.701955020427704	0.716206014156342	0.677277028560638	0.865401983261108	0.687035024166107	0.834694027900696
PE O-18:0;0/20:4;0	PE O-	GPL	MEM	38	4	0	1.24954998493195	1.38055002689362	1.14714002609253	1.51429998874664	1.10267996788025	1.24919998645782	1.61492002010345	1.00657999515533	1.3903900384903	1.40685999393463	1.44467997550964	1.29034996032715	1.2503000497818	1.30730998516083	1.39593994617462
PE O-18:0;0/20:5;0	PE O-	GPL	MEM	38	5	0	NA	0.0841327011585236	NA	0.079313300549984	NA	NA	NA	NA	0.106175996363163	NA	NA	0.0736873000860214	NA	0.0752729997038841	NA
PE O-18:0;0/21:1;0	PE O-	GPL	MEM	39	1	0	NA	NA	NA	NA	0.08315160125494	NA	NA	NA	NA	NA	NA	NA	NA	NA	NA
PE O-18:0;0/22:1;0	PE O-	GPL	MEM	40	1	0	1.0636500120163	0.726962983608246	1.0042599439621	0.924221992492676	1.7280900478363	1.03169000148773	1.1091400384903	1.24916005134583	0.783484995365143	0.939352989196777	1.15713000297546	0.908266007900238	0.989983975887299	1.12544000148773	1.45476996898651
PE O-18:0;0/22:2;0	PE O-	GPL	MEM	40	2	0	0.297226011753082	0.215755000710487	0.260055989027023	0.245723992586136	0.259703010320663	0.163499996066093	0.259523004293442	0.233930006623268	0.225281998515129	0.282346993684769	0.342725992202759	0.233687996864319	0.320122003555298	0.307181000709534	0.387412011623383
PE O-18:0;0/22:3;0	PE O-	GPL	MEM	40	3	0	0.293796002864838	0.223782002925873	0.199434995651245	0.250710994005203	0.195531994104385	0.200542002916336	0.297096014022827	0.249794006347656	0.208252996206284	0.325040996074677	0.238643005490303	0.304760009050369	0.27471199631691	0.248435005545616	0.317573010921478
PE O-18:0;0/22:4;0	PE O-	GPL	MEM	40	4	0	1.55318999290466	1.43291997909546	1.23041999340057	1.55297005176544	1.37730002403259	1.43027997016907	1.63497996330261	1.32825005054474	1.28668999671936	1.69151997566223	1.74842000007629	1.49870002269745	1.59584999084473	1.67413997650146	1.76750004291534
PE O-18:0;0/22:5;0	PE O-	GPL	MEM	40	5	0	0.1615159958601	0.135776996612549	0.11166799813509	0.17315599322319	0.234724998474121	0.127066999673843	0.215792000293732	0.336798012256622	0.127649992704391	0.327585995197296	0.340413004159927	0.329587996006012	0.268938988447189	0.246120005846024	0.163686007261276
PE O-18:0;0/22:6;0	PE O-	GPL	MEM	40	6	0	0.175161004066467	0.188135996460915	0.41482201218605	0.477136999368668	0.210537001490593	0.442319005727768	0.474909991025925	0.446987003087997	0.466526001691818	0.514200985431671	0.512143015861511	0.50424998998642	0.486945003271103	0.525501012802124	0.483980000019073
PE O-18:0;0/24:2;0	PE O-	GPL	MEM	42	2	0	NA	NA	NA	NA	NA	NA	NA	NA	0.0611763000488281	NA	NA	NA	NA	NA	NA
PE O-18:1;0/12:1;0	PE O-	GPL	MEM	30	2	0	NA	1.50128996372223	NA	2.12122011184692	NA	NA	NA	NA	NA	NA	1.30347001552582	NA	1.29902994632721	NA	NA
PE O-18:1;0/14:0;0	PE O-	GPL	MEM	32	1	0	0.174731999635696	0.106082998216152	0.125385001301765	0.117402002215385	0.209938004612923	0.103459000587463	0.138414993882179	0.247236996889114	0.115056000649929	0.369374990463257	0.432828992605209	0.374273985624313	0.471489995718002	0.407283991575241	0.396003991365433
PE O-18:1;0/16:0;0	PE O-	GPL	MEM	34	1	0	3.31427001953125	2.20912003517151	2.56504011154175	2.91845989227295	3.09344005584717	3.06171989440918	2.70142006874084	3.6835401058197	2.47348999977112	4.90389013290405	4.57809019088745	5.14677000045776	4.86695003509521	4.66538000106812	4.71979999542236
PE O-18:1;0/16:1;0	PE O-	GPL	MEM	34	2	0	1.35869002342224	1.51249003410339	1.41448998451233	1.64293003082275	1.65722000598907	1.38785994052887	1.76131999492645	1.50330996513367	1.57904994487762	1.68722999095917	1.52279996871948	1.63779997825623	1.68996000289917	1.59733998775482	1.58740997314453
PE O-18:1;0/16:2;0	PE O-	GPL	MEM	34	3	0	0.0373844988644123	0.0277019999921322	NA	NA	0.0477632991969585	NA	NA	NA	NA	0.0445712991058826	NA	NA	NA	0.0298181995749474	NA
PE O-18:1;0/17:1;0	PE O-	GPL	MEM	35	2	0	0.0569663010537624	0.0549110993742943	0.0621641986072063	0.0679097026586533	0.117123000323772	0.0535925999283791	0.0303339995443821	0.0157939996570349	0.0408270992338657	0.0108140995725989	0.0169628001749516	0.0252497997134924	0.0132282003760338	0.0245338995009661	NA
PE O-18:1;0/18:0;0	PE O-	GPL	MEM	36	1	0	NA	NA	NA	NA	NA	NA	NA	NA	NA	1.3529200553894	1.63849997520447	1.65228998661041	1.54557001590729	1.49133002758026	1.79694998264313
PE O-18:1;0/18:1;0	PE O-	GPL	MEM	36	2	0	65.0367965698242	54.8763999938965	50.261100769043	63.3109016418457	63.6152992248535	56.5154991149902	59.1479988098145	67.753303527832	49.2606010437012	37.3515014648438	41.1473007202148	40.0623016357422	39.4995002746582	36.423999786377	38.3101005554199
PE O-18:1;0/18:2;0	PE O-	GPL	MEM	36	3	0	1.05541002750397	1.18561005592346	1.04408001899719	1.22320997714996	1.33654999732971	0.932156980037689	1.25841999053955	1.31501996517181	1.12109994888306	1.3398300409317	1.37055003643036	1.32227003574371	1.34993994235992	1.39920997619629	1.52936005592346
PE O-18:1;0/18:3;0	PE O-	GPL	MEM	36	4	0	0.0758353993296623	NA	NA	NA	0.0712314024567604	NA	NA	NA	NA	NA	NA	NA	NA	0.0537655986845493	NA
PE O-18:1;0/19:1;0	PE O-	GPL	MEM	37	2	0	0.3698950111866	0.283463001251221	0.141287997364998	0.364926993846893	0.640648007392883	0.373158007860184	0.288076996803284	0.161079004406929	0.176063001155853	0.0959203019738197	NA	0.141995996236801	0.127385005354881	0.0982334017753601	NA
PE O-18:1;0/20:0;0	PE O-	GPL	MEM	38	1	0	6.45432996749878	4.58377981185913	5.25472021102905	5.51246976852417	5.80921983718872	5.25820016860962	4.99793004989624	6.30114984512329	4.42333984375	5.61221981048584	6.06998014450073	5.53973007202148	5.96341991424561	5.67737007141113	5.84917020797729
PE O-18:1;0/20:1;0	PE O-	GPL	MEM	38	2	0	29.9638004302979	22.7593002319336	22.4141006469727	27.2560005187988	27.1567993164062	23.9855995178223	24.8234996795654	29.885799407959	18.3414001464844	15.8523998260498	18.9120998382568	17.1998996734619	17.4410991668701	15.953200340271	16.8243999481201
PE O-18:1;0/20:2;0	PE O-	GPL	MEM	38	3	0	3.36527991294861	2.93355989456177	2.65474009513855	3.40920996665955	3.19607996940613	2.88250994682312	3.48514008522034	3.54130005836487	2.67733001708984	2.956130027771	3.48944997787476	3.22365999221802	3.07762002944946	2.86048007011414	3.58116006851196
PE O-18:1;0/20:3;0	PE O-	GPL	MEM	38	4	0	3.51645994186401	4.45139980316162	3.48185992240906	3.96641993522644	2.95927000045776	3.71918988227844	4.92161989212036	3.44372010231018	4.23789978027344	4.48777008056641	4.84868001937866	4.68381977081299	4.57980012893677	4.36440992355347	5.24355983734131
PE O-18:1;0/20:4;0	PE O-	GPL	MEM	38	5	0	10.7025995254517	12.9096002578735	11.0328998565674	15.0831003189087	10.8732995986938	12.8684997558594	15.0097999572754	12.1323003768921	13.3347997665405	11.2720003128052	11.809100151062	11.3740997314453	10.7238998413086	11.8502998352051	12.2452001571655
PE O-18:1;0/20:5;0	PE O-	GPL	MEM	38	6	0	NA	0.238060995936394	0.108078002929688	0.255290985107422	0.15038500726223	0.159786000847816	0.277610003948212	0.180632993578911	0.49924498796463	NA	0.166593998670578	0.191688001155853	0.192408993840218	NA	0.303770005702972
PE O-18:1;0/21:0;0	PE O-	GPL	MEM	39	1	0	NA	NA	NA	NA	0.222625002264977	NA	NA	NA	NA	NA	NA	NA	NA	NA	NA
PE O-18:1;0/21:1;0	PE O-	GPL	MEM	39	2	0	NA	0.285614013671875	0.401984989643097	NA	0.710448026657104	NA	0.372651010751724	NA	NA	0.192885994911194	NA	NA	NA	NA	NA
PE O-18:1;0/22:0;0	PE O-	GPL	MEM	40	1	0	0.407804995775223	0.299901008605957	0.422964990139008	0.355057001113892	NA	0.393653988838196	0.419214993715286	0.479690998792648	0.338369011878967	0.431598991155624	0.448785990476608	0.417834997177124	0.463160008192062	0.562355995178223	0.591733992099762
PE O-18:1;0/22:1;0	PE O-	GPL	MEM	40	2	0	5.53094005584717	3.8415699005127	4.08376979827881	5.01417016983032	5.19246006011963	4.2219500541687	4.18703985214233	5.44217014312744	3.4241099357605	3.81596994400024	4.57033014297485	4.05623006820679	4.02354001998901	3.93701004981995	4.40192985534668
PE O-18:1;0/22:2;0	PE O-	GPL	MEM	40	3	0	1.25495004653931	1.11761999130249	1.2297899723053	1.27959001064301	1.23328995704651	1.00645005702972	1.26778995990753	1.29038000106812	1.1226099729538	1.10904002189636	1.21660995483398	1.26119005680084	1.24311995506287	1.28269994258881	1.28527998924255
PE O-18:1;0/22:3;0	PE O-	GPL	MEM	40	4	0	1.63278996944427	1.59299004077911	1.24235999584198	1.55615997314453	1.45729994773865	1.54232001304626	1.86213004589081	1.49024999141693	1.38512003421783	1.64733004570007	1.67639994621277	1.53745996952057	1.56272995471954	1.67072999477386	1.65685999393463
PE O-18:1;0/22:4;0	PE O-	GPL	MEM	40	5	0	17.4316997528076	14.3846998214722	14.3430995941162	18.017599105835	15.2881002426147	15.6201000213623	16.3700008392334	16.4845008850098	13.650899887085	12.0988998413086	13.0404996871948	12.4776000976562	12.3207998275757	13.1000995635986	14.0482997894287
PE O-18:1;0/22:5;0	PE O-	GPL	MEM	40	6	0	1.34791994094849	1.34572005271912	1.21413004398346	1.2732800245285	1.355260014534	1.40297996997833	1.6612800359726	1.6928299665451	1.30320000648499	2.01132988929749	1.76995003223419	2.24920988082886	1.72204005718231	1.72768998146057	1.7983900308609
PE O-18:1;0/22:6;0	PE O-	GPL	MEM	40	7	0	21.1436004638672	23.4640007019043	23.0328998565674	28.8603000640869	20.0813999176025	25.8316993713379	28.8246002197266	22.0223007202148	24.5468006134033	28.1781997680664	29.3894004821777	32.5777015686035	30.699499130249	26.4531002044678	31.5058994293213
PE O-18:1;0/23:1;0	PE O-	GPL	MEM	41	2	0	4.09246015548706	4.17486000061035	3.65541005134583	4.91162014007568	3.12703990936279	3.05253005027771	2.17994999885559	4.19638013839722	3.97919988632202	NA	NA	NA	3.09563994407654	NA	NA
PE O-18:1;0/24:1;0	PE O-	GPL	MEM	42	2	0	NA	NA	1.24820995330811	1.71678996086121	1.07307994365692	NA	NA	NA	0.754894018173218	NA	NA	NA	NA	NA	NA
PE O-18:1;0/24:2;0	PE O-	GPL	MEM	42	3	0	NA	NA	NA	0.232567995786667	0.233373001217842	NA	NA	NA	NA	NA	0.247553005814552	NA	NA	NA	NA
PE O-18:1;0/24:5;0	PE O-	GPL	MEM	42	6	0	NA	NA	NA	NA	NA	0.161669999361038	NA	NA	NA	NA	NA	NA	NA	0.126468002796173	NA
PE O-18:2;0/12:0;0	PE O-	GPL	MEM	30	2	0	NA	NA	NA	NA	NA	NA	NA	NA	NA	NA	NA	NA	NA	1.05035996437073	NA
PE O-18:2;0/14:0;0	PE O-	GPL	MEM	32	2	0	1.68778002262115	1.14932000637054	1.20916998386383	1.62153005599976	1.90199995040894	1.26517999172211	1.13042998313904	1.9527200460434	1.55215001106262	2.01958990097046	2.22259998321533	2.54754996299744	2.64776992797852	2.64377999305725	2.07374000549316
PE O-18:2;0/16:0;0	PE O-	GPL	MEM	34	2	0	19.5806999206543	13.3551998138428	15.371600151062	18.6511001586914	21.9894008636475	16.8360004425049	13.3086004257202	22.6226005554199	13.944899559021	21.6986999511719	21.7212009429932	22.1959991455078	22.3220996856689	21.7663993835449	22.0344009399414
PE O-18:2;0/16:1;0	PE O-	GPL	MEM	34	3	0	2.59328007698059	2.51229000091553	2.06981992721558	2.34907007217407	2.95261001586914	2.21331000328064	3.25729990005493	2.98793005943298	2.89798998832703	3.18789005279541	2.90026998519897	3.11291003227234	3.01142001152039	2.72708988189697	3.04326009750366
PE O-18:2;0/17:0;0	PE O-	GPL	MEM	35	2	0	0.110850997269154	0.0578337013721466	0.0961444973945618	0.101695001125336	0.165028005838394	0.0692583993077278	0.0531129017472267	0.11727300286293	0.103781998157501	0.0730113014578819	0.0731842964887619	0.0463793016970158	0.0614055991172791	0.066448800265789	NA
PE O-18:2;0/18:0;0	PE O-	GPL	MEM	36	2	0	3.90305995941162	NA	NA	NA	NA	NA	NA	NA	NA	2.96726989746094	3.27852988243103	3.05370998382568	3.20567989349365	2.97884011268616	3.27828001976013
PE O-18:2;0/18:1;0	PE O-	GPL	MEM	36	3	0	96.276496887207	87.1632995605469	79.491096496582	100.263000488281	103.310997009277	87.1517028808594	92.9804000854492	102.547996520996	84.5841979980469	57.4720001220703	60.8297004699707	59.5155982971191	60.9984016418457	55.421199798584	54.2597999572754
PE O-18:2;0/18:2;0	PE O-	GPL	MEM	36	4	0	2.10561990737915	2.20831990242004	1.60632002353668	1.91291999816895	2.40239000320435	1.7919499874115	2.16443991661072	2.38025999069214	2.32044005393982	2.20812010765076	2.10474991798401	2.32470011711121	2.35314989089966	2.47967004776001	2.41022992134094
PE O-18:2;0/18:3;0	PE O-	GPL	MEM	36	5	0	NA	NA	NA	NA	NA	NA	0.0960367992520332	NA	NA	0.163645997643471	NA	NA	0.10181300342083	0.116632997989655	0.182218998670578
PE O-18:2;0/19:0;0	PE O-	GPL	MEM	37	2	0	0.134077996015549	0.0914456993341446	0.0298088006675243	0.126788005232811	0.235359996557236	0.148901998996735	0.0797381997108459	0.051740400493145	0.0487722009420395	0.0239509996026754	NA	0.0380718000233173	0.0323835015296936	0.0511809997260571	NA
PE O-18:2;0/19:1;0	PE O-	GPL	MEM	37	3	0	NA	NA	NA	NA	0.920624971389771	NA	0.263947993516922	NA	NA	NA	NA	NA	NA	NA	NA
PE O-18:2;0/20:0;0	PE O-	GPL	MEM	38	2	0	10.5635995864868	7.73766994476318	8.50098037719727	9.95269966125488	10.5299997329712	9.00253963470459	7.92878007888794	10.9006996154785	6.90105009078979	7.47532987594604	8.80115985870361	8.04084968566895	8.62545013427734	8.02108001708984	8.95335006713867
PE O-18:2;0/20:1;0	PE O-	GPL	MEM	38	3	0	38.7547988891602	30.8736000061035	30.5426006317139	36.9628982543945	36.7257995605469	32.660099029541	31.6156005859375	38.1081008911133	24.9738006591797	17.4512004852295	20.9482002258301	19.9381008148193	19.4610004425049	17.7187995910645	18.6243000030518
PE O-18:2;0/20:2;0	PE O-	GPL	MEM	38	4	0	4.5528998374939	4.11809015274048	3.74346995353699	4.56427001953125	4.44818019866943	4.10052013397217	4.96776008605957	4.13500022888184	3.9866099357605	4.02612018585205	4.76507997512817	4.87984991073608	4.33132982254028	4.89355993270874	4.78241014480591
PE O-18:2;0/20:3;0	PE O-	GPL	MEM	38	5	0	4.15468978881836	5.9232702255249	4.6670298576355	5.80581998825073	4.39700984954834	4.90841007232666	7.43083000183105	4.80251979827881	6.644700050354	6.32272005081177	6.47555017471313	6.45746994018555	6.54783010482788	6.7778000831604	7.1005802154541
PE O-18:2;0/20:4;0	PE O-	GPL	MEM	38	6	0	20.0573997497559	26.8129997253418	20.6515998840332	27.5669994354248	20.5723991394043	24.1446990966797	29.8920993804932	22.3043994903564	26.4985008239746	20.817699432373	22.6923999786377	21.1495990753174	21.2544994354248	23.5674991607666	21.7180995941162
PE O-18:2;0/20:5;0	PE O-	GPL	MEM	38	7	0	NA	NA	NA	NA	1.01145994663239	NA	1.06038999557495	NA	NA	NA	NA	NA	NA	NA	NA
PE O-18:2;0/21:0;0	PE O-	GPL	MEM	39	2	0	NA	0.123521998524666	0.445769011974335	NA	0.358209997415543	NA	0.226689994335175	NA	NA	0.16168799996376	NA	NA	NA	NA	NA
PE O-18:2;0/22:0;0	PE O-	GPL	MEM	40	2	0	0.631686985492706	0.432388007640839	0.472366005182266	0.611891984939575	0.592809021472931	0.416285991668701	0.422719985246658	0.586229979991913	0.407332003116608	0.458929985761642	0.611340999603271	0.471341997385025	0.560537993907928	0.559310972690582	0.659406006336212
PE O-18:2;0/22:1;0	PE O-	GPL	MEM	40	3	0	8.09986972808838	5.12489986419678	5.93377017974854	7.27006006240845	8.21337985992432	5.83358001708984	5.33151006698608	7.99862003326416	5.15752983093262	4.76993989944458	5.50247001647949	5.79104995727539	5.27760982513428	5.29843997955322	5.44394016265869
PE O-18:2;0/22:2;0	PE O-	GPL	MEM	40	4	0	1.77391004562378	1.64031004905701	1.31413996219635	1.60281002521515	1.75659000873566	1.55814003944397	1.7902899980545	1.61424005031586	1.5395200252533	1.63624000549316	1.70834994316101	1.84900999069214	1.81902003288269	1.93684005737305	1.75206005573273
PE O-18:2;0/22:3;0	PE O-	GPL	MEM	40	5	0	2.50798988342285	2.60369992256165	2.40342998504639	3.01192998886108	2.49535989761353	2.77078008651733	3.13220000267029	2.94882011413574	2.62935996055603	2.66601991653442	2.95283007621765	2.60593008995056	2.55348992347717	2.7783899307251	2.71568989753723
PE O-18:2;0/22:4;0	PE O-	GPL	MEM	40	6	0	20.6798000335693	18.9477996826172	18.0102005004883	21.5620002746582	21.0363006591797	18.5958995819092	19.5666007995605	21.30419921875	17.6536998748779	14.6274003982544	17.0965003967285	17.2306995391846	16.8768005371094	17.2126998901367	17.8488998413086
PE O-18:2;0/22:5;0	PE O-	GPL	MEM	40	7	0	6.40947008132935	8.76521015167236	4.50759983062744	7.23477983474731	5.90724992752075	6.46430015563965	8.35626029968262	7.87961006164551	9.88006019592285	11.4795999526978	11.4289999008179	8.91767024993896	9.93311977386475	11.2207002639771	9.87246036529541
PE O-18:2;0/22:6;0	PE O-	GPL	MEM	40	8	0	7.49488019943237	11.2683000564575	9.68988037109375	11.8437995910645	8.76508045196533	11.0306997299194	11.7119998931885	9.82341957092285	11.0638999938965	13.8056001663208	15.0904998779297	14.5013999938965	14.1358003616333	14.9697999954224	16.4599990844727
PE O-18:2;0/23:0;0	PE O-	GPL	MEM	41	2	0	NA	NA	NA	NA	NA	0.690279006958008	NA	NA	NA	NA	NA	NA	NA	NA	NA
PE O-18:2;0/24:0;0	PE O-	GPL	MEM	42	2	0	NA	NA	NA	NA	0.0824586972594261	NA	NA	NA	NA	NA	NA	NA	NA	NA	NA
PE O-18:2;0/24:1;0	PE O-	GPL	MEM	42	3	0	NA	NA	NA	0.974223017692566	1.01802003383636	NA	NA	NA	NA	NA	0.766040027141571	NA	NA	NA	NA
PE O-18:2;0/24:4;0	PE O-	GPL	MEM	42	6	0	NA	NA	NA	NA	1.13601994514465	0.808957993984222	1.31916999816895	1.44131994247437	NA	0.86768901348114	NA	NA	NA	0.701395988464355	NA
PE O-18:2;0/24:5;0	PE O-	GPL	MEM	42	7	0	NA	NA	NA	NA	NA	NA	NA	NA	NA	1.11374998092651	NA	NA	NA	NA	NA
PG 14:0;0_18:0;0	PG	GPL	MEM	32	0	0	NA	NA	NA	NA	NA	0.334046989679337	NA	NA	0.228835999965668	NA	0.412411987781525	0.358004987239838	0.412043005228043	0.312534004449844	NA
PG 14:0;0_20:1;0	PG	GPL	MEM	34	1	0	0.158574000000954	NA	0.161411002278328	0.139338999986649	0.139375999569893	0.141653999686241	0.126719996333122	0.146579995751381	NA	0.109739996492863	0.133698001503944	0.156727999448776	0.146585002541542	0.136451005935669	0.161038994789124
PG 15:0;0_17:0;0	PG	GPL	MEM	32	0	0	0.208489000797272	NA	NA	NA	NA	NA	NA	NA	0.14164799451828	NA	NA	NA	NA	0.178976997733116	0.232658997178078
PG 16:0;0_16:0;0	PG	GPL	MEM	32	0	0	1.43129003047943	1.24904000759125	1.28905999660492	1.48726999759674	1.50873994827271	0.960759997367859	1.126620054245	1.79625999927521	0.556295990943909	1.62074995040894	1.65603995323181	1.37546002864838	1.590980052948	0.884455025196075	1.53006994724274
PG 16:0;0_18:1;0	PG	GPL	MEM	34	1	0	4.32669019699097	3.20083999633789	3.86442995071411	4.39107990264893	4.100989818573	4.07772016525269	3.19955992698669	4.53364992141724	2.70625996589661	3.00192999839783	3.77562999725342	3.52671003341675	3.52940011024475	3.01365995407104	3.76598000526428
PG 16:0;0_19:1;0	PG	GPL	MEM	35	1	0	NA	NA	NA	NA	0.326357007026672	NA	NA	0.410284996032715	NA	NA	NA	NA	NA	NA	NA
PG 16:0;0_20:0;0	PG	GPL	MEM	36	0	0	NA	NA	NA	NA	NA	NA	NA	NA	NA	0.472786992788315	NA	NA	NA	NA	NA
PG 16:0;0_20:1;0	PG	GPL	MEM	36	1	0	NA	NA	NA	NA	0.626625001430511	NA	0.572041988372803	NA	NA	NA	NA	NA	NA	NA	NA
PG 16:0;0_20:2;0	PG	GPL	MEM	36	2	0	NA	0.0921754986047745	0.103978998959064	0.103373996913433	0.0556146018207073	0.0981094986200333	0.0733150020241737	0.0750228017568588	0.109846003353596	0.0884801000356674	0.0844108983874321	0.0957807973027229	0.0520690008997917	NA	0.0891098976135254
PG 16:0;0_22:4;0	PG	GPL	MEM	38	4	0	NA	NA	NA	0.309832990169525	NA	NA	0.193304002285004	NA	NA	NA	0.282009989023209	NA	NA	NA	NA
PG 16:1;0_18:0;0	PG	GPL	MEM	34	1	0	0.424416989088058	0.322021007537842	0.324427008628845	0.323300987482071	0.317672997713089	0.302953004837036	0.275516003370285	0.308057993650436	0.238576993346214	0.241193994879723	0.29414901137352	0.321992009878159	NA	0.235240995883942	0.327044010162354
PG 16:1;0_20:0;0	PG	GPL	MEM	36	1	0	NA	NA	NA	NA	NA	NA	0.0711306035518646	NA	NA	NA	NA	NA	NA	NA	NA
PG 16:1;0_20:1;0	PG	GPL	MEM	36	2	0	NA	0.48998099565506	0.555382013320923	0.606251001358032	0.310532003641129	0.538689970970154	0.452203005552292	0.461589992046356	0.522602021694183	0.332643002271652	0.271010011434555	0.346929997205734	0.198901996016502	NA	0.275478005409241
PG 16:1;0_22:3;0	PG	GPL	MEM	38	4	0	NA	NA	NA	0.0171518996357918	NA	NA	0.0174125004559755	NA	0.0218183994293213	0.0347902998328209	0.0158872995525599	NA	0.0982654020190239	NA	NA
PG 16:1;0_22:4;0	PG	GPL	MEM	38	5	0	NA	0.08001309633255	0.0949413031339645	0.102677002549171	NA	NA	0.0806559026241302	NA	0.0601272992789745	NA	NA	NA	NA	NA	NA
PG 17:0;0_18:1;0	PG	GPL	MEM	35	1	0	NA	NA	NA	NA	0.183717995882034	NA	NA	0.249693006277084	NA	NA	NA	NA	NA	NA	NA
PG 17:0;0_19:0;0	PG	GPL	MEM	36	0	0	NA	0.40463399887085	NA	0.665611982345581	NA	0.441962987184525	0.329519987106323	NA	0.441973000764847	0.227080002427101	0.825501024723053	NA	NA	NA	NA
PG 17:0;0_22:1;0	PG	GPL	MEM	39	1	0	NA	NA	NA	NA	NA	NA	NA	NA	NA	NA	NA	NA	0.0185848008841276	NA	NA
PG 17:0;0_24:0;0	PG	GPL	MEM	41	0	0	NA	NA	NA	NA	NA	8.99734020233154	NA	NA	NA	NA	NA	NA	NA	7.48739004135132	NA
PG 18:0;0_18:0;0	PG	GPL	MEM	36	0	0	NA	0.335469990968704	NA	0.727180004119873	NA	0.451218008995056	0.295659005641937	NA	0.357306987047195	0.134931996464729	0.664071023464203	NA	NA	NA	NA
PG 18:0;0_18:2;0	PG	GPL	MEM	36	2	0	NA	0.215131998062134	0.267645001411438	0.251805990934372	0.137514993548393	0.214689001441002	0.214652001857758	NA	0.230684995651245	0.13314600288868	0.11794999986887	0.172058001160622	0.0857615992426872	NA	0.121697001159191
PG 18:0;0_20:4;0	PG	GPL	MEM	38	4	0	NA	0.237029999494553	0.217591002583504	0.135891005396843	0.689242005348206	NA	0.0731547027826309	0.672685027122498	0.130583003163338	0.182099997997284	0.0940615013241768	0.600921988487244	0.487866014242172	0.210593000054359	0.256527990102768
PG 18:1;0_18:1;0	PG	GPL	MEM	36	2	0	NA	0.956039011478424	0.946026027202606	1.07419002056122	0.280268996953964	0.835488975048065	0.824737012386322	0.385592013597488	0.931412994861603	0.361849009990692	0.307352989912033	0.367624998092651	0.201954007148743	NA	0.28302800655365
PG 18:1;0_20:3;0	PG	GPL	MEM	38	4	0	NA	0.589857995510101	0.55877697467804	0.34620600938797	NA	NA	0.222522005438805	NA	0.378203004598618	0.406879007816315	0.237307995557785	NA	NA	0.473967999219894	0.480105012655258
PG 18:1;0_20:4;0	PG	GPL	MEM	38	5	0	NA	0.493750005960464	0.557754993438721	0.700812995433807	NA	NA	0.549556016921997	NA	0.414032995700836	NA	NA	NA	NA	NA	NA
PG 18:2;0_20:2;0	PG	GPL	MEM	38	4	0	NA	NA	NA	NA	NA	NA	NA	NA	NA	0.0130102997645736	NA	NA	NA	NA	NA
PG 18:2;0_20:3;0	PG	GPL	MEM	38	5	0	NA	NA	0.00528040993958712	0.00474799005314708	NA	NA	NA	NA	0.00567043991759419	NA	NA	NA	NA	NA	NA
PG 18:2;0_20:4;0	PG	GPL	MEM	38	6	0	NA	NA	NA	NA	NA	NA	0.456892013549805	NA	NA	NA	NA	NA	NA	NA	NA
PG 19:0;0_20:1;0	PG	GPL	MEM	39	1	0	NA	NA	NA	NA	NA	NA	NA	NA	NA	NA	NA	NA	0.532509028911591	NA	NA
PG 20:3;0_20:4;0	PG	GPL	MEM	40	7	0	NA	NA	NA	0.481545001268387	NA	NA	NA	NA	NA	NA	NA	NA	NA	NA	NA
PG 22:6;0_22:6;0	PG	GPL	MEM	44	12	0	NA	0.857366025447845	0.760702013969421	0.873139023780823	0.797730982303619	0.808929026126862	0.619926989078522	0.79773998260498	0.781109988689423	0.711778998374939	0.607855975627899	0.766698002815247	0.520278990268707	0.62510097026825	NA
PI 14:0;0_18:0;0	PI	GPL	MEM	32	0	0	0.535237014293671	NA	NA	NA	NA	NA	0.589058995246887	NA	NA	NA	NA	0.429026007652283	0.464648991823196	NA	0.528469979763031
PI 16:0;0_18:0;0	PI	GPL	MEM	34	0	0	0.899529993534088	0.685213983058929	0.668698012828827	0.810908019542694	1.0518000125885	0.713259994983673	0.61558997631073	1.10221004486084	0.568738996982574	0.61250501871109	0.770578980445862	0.622614979743958	0.5086669921875	0.468239992856979	0.620576024055481
PI 16:0;0_18:1;0	PI	GPL	MEM	34	1	0	2.18808007240295	2.15541005134583	2.14497995376587	1.35968995094299	1.98385000228882	1.14938998222351	0.868695974349976	1.33450996875763	1.31876003742218	1.07386004924774	0.296427994966507	1.15761005878448	NA	NA	1.38539004325867
PI 16:0;0_18:2;0	PI	GPL	MEM	34	2	0	NA	NA	NA	NA	NA	NA	0.203992992639542	NA	NA	NA	NA	NA	NA	NA	NA
PI 16:0;0_20:1;0	PI	GPL	MEM	36	1	0	0.975935995578766	0.617707014083862	0.618889987468719	0.86380398273468	0.976300001144409	0.605953991413116	0.584426999092102	1.14556002616882	0.691425979137421	0.626965999603271	0.579216003417969	0.515205979347229	0.58297598361969	0.504562973976135	0.441359013319016
PI 16:0;0_20:2;0	PI	GPL	MEM	36	2	0	NA	0.380133002996445	NA	NA	NA	NA	NA	NA	0.326902002096176	0.259968012571335	NA	0.263487011194229	0.23903800547123	0.271246999502182	0.283872008323669
PI 16:0;0_20:3;0	PI	GPL	MEM	36	3	0	0.670489013195038	0.43096399307251	0.519002020359039	NA	NA	NA	0.697054982185364	NA	0.462678998708725	0.334273010492325	0.315194010734558	0.33874300122261	0.31972798705101	NA	0.293148010969162
PI 16:0;0_20:4;0	PI	GPL	MEM	36	4	0	12.3887996673584	11.8454999923706	11.6733999252319	14.4977998733521	13.6710996627808	11.8873996734619	14.2843999862671	16.105899810791	12.0364999771118	12.2923002243042	13.7735004425049	12.3396997451782	12.1548004150391	12.5961999893188	12.9823999404907
PI 16:0;0_22:4;0	PI	GPL	MEM	38	4	0	NA	NA	0.659455001354218	0.866246998310089	0.741186022758484	1.12887001037598	0.360767990350723	NA	NA	0.898692011833191	0.848770976066589	NA	NA	NA	0.706655979156494
PI 16:0;0_22:6;0	PI	GPL	MEM	38	6	0	5.71657991409302	5.90175008773804	4.52430009841919	5.55140018463135	6.25375986099243	4.85305976867676	6.25927019119263	7.54817008972168	4.9937801361084	5.799880027771	6.45941019058228	5.95768022537231	5.75159978866577	5.74782991409302	5.72245979309082
PI 16:1;0_18:0;0	PI	GPL	MEM	34	1	0	NA	NA	NA	1.02249002456665	NA	0.912330985069275	0.83671098947525	0.901538014411926	NA	NA	0.306713998317719	NA	NA	NA	1.55300998687744
PI 16:1;0_18:1;0	PI	GPL	MEM	34	2	0	NA	NA	NA	NA	NA	NA	0.340932011604309	NA	NA	NA	NA	NA	NA	NA	NA
PI 16:1;0_20:1;0	PI	GPL	MEM	36	2	0	NA	0.125024005770683	NA	NA	NA	NA	NA	NA	NA	NA	NA	NA	NA	NA	NA
PI 16:1;0_20:4;0	PI	GPL	MEM	36	5	0	NA	NA	NA	NA	NA	NA	0.490309000015259	NA	NA	NA	NA	NA	NA	NA	NA
PI 17:0;0_17:0;0	PI	GPL	MEM	34	0	0	0.636672019958496	0.335799992084503	0.351258009672165	0.391820013523102	0.715865015983582	0.45226201415062	0.377730011940002	0.80520898103714	0.409637987613678	0.3855240046978	0.368358999490738	0.34749498963356	0.301688998937607	0.261853992938995	0.228250995278358
PI 17:0;0_20:4;0	PI	GPL	MEM	37	4	0	0.473049014806747	0.576080977916718	0.731746971607208	1.00258994102478	0.904157996177673	0.678277015686035	0.676005005836487	NA	0.601330995559692	0.532714009284973	0.707866013050079	0.595887005329132	0.539179980754852	0.670355975627899	0.487186998128891
PI 18:0;0_18:1;0	PI	GPL	MEM	36	1	0	4.67073011398315	3.08975005149841	3.13442993164062	4.07629013061523	4.98872995376587	3.288330078125	3.00457000732422	5.67491006851196	2.76629996299744	2.78729009628296	2.9407000541687	2.72883009910583	2.70309996604919	2.17460989952087	2.29000997543335
PI 18:0;0_18:2;0	PI	GPL	MEM	36	2	0	0.563139975070953	0.591888010501862	0.47512298822403	0.702656984329224	0.71160101890564	0.540511012077332	0.654376983642578	0.854983985424042	0.480825990438461	0.413192003965378	0.625635981559753	0.453864991664886	0.392150014638901	0.396113008260727	0.399073004722595
PI 18:0;0_18:3;0	PI	GPL	MEM	36	3	0	NA	NA	NA	NA	NA	NA	NA	NA	NA	NA	0.0980648994445801	NA	NA	NA	NA
PI 18:0;0_20:1;0	PI	GPL	MEM	38	1	0	NA	NA	NA	NA	NA	NA	0.265965014696121	NA	NA	NA	NA	NA	NA	NA	NA
PI 18:0;0_20:2;0	PI	GPL	MEM	38	2	0	NA	NA	NA	NA	NA	NA	0.13043999671936	NA	0.199737995862961	NA	NA	NA	NA	NA	NA
PI 18:0;0_20:3;0	PI	GPL	MEM	38	3	0	0.823010981082916	1.22630000114441	0.712114989757538	1.29539000988007	0.964127004146576	0.736378014087677	1.78621995449066	2.04265999794006	1.78454005718231	NA	NA	0.356005012989044	NA	NA	0.392464995384216
PI 18:0;0_20:4;0	PI	GPL	MEM	38	4	0	79.2041015625	59.0652008056641	66.9327011108398	84.9806976318359	82.1911010742188	75.3832015991211	61.1407012939453	91.0367965698242	62.8599014282227	90.2928009033203	97.4091033935547	90.0550994873047	90.8805999755859	84.0841979980469	85.6377029418945
PI 18:0;0_22:4;0	PI	GPL	MEM	40	4	0	3.75012993812561	2.92874002456665	3.24973011016846	2.47329998016357	3.70619010925293	2.76483988761902	2.15487003326416	4.22115993499756	3.78617000579834	NA	2.74246001243591	2.51945996284485	2.24617004394531	2.8302800655365	3.3842499256134
PI 18:0;0_22:6;0	PI	GPL	MEM	40	6	0	8.97686958312988	6.93660020828247	6.77092981338501	8.84136009216309	9.47506046295166	7.12268018722534	6.57928991317749	11.0791997909546	6.36979007720947	7.92574977874756	8.83860969543457	8.45775985717773	8.06025981903076	7.32384014129639	7.65462017059326
PI 18:1;0_18:1;0	PI	GPL	MEM	36	2	0	1.60243999958038	1.16791999340057	1.08534002304077	1.45425999164581	1.85316002368927	1.25356996059418	1.43048000335693	2.2901599407196	1.09150004386902	0.943198978900909	1.39823997020721	1.02775001525879	1.02031004428864	0.892123997211456	0.865158021450043
PI 18:1;0_18:2;0	PI	GPL	MEM	36	3	0	NA	0.28591001033783	NA	NA	NA	NA	0.371917992830276	NA	0.383758008480072	0.308037996292114	0.251617014408112	0.258029997348785	0.226109996438026	0.639306008815765	0.255093991756439
PI 18:1;0_20:0;0	PI	GPL	MEM	38	1	0	NA	NA	NA	NA	NA	NA	0.139800995588303	NA	NA	NA	NA	NA	NA	NA	NA
PI 18:1;0_20:1;0	PI	GPL	MEM	38	2	0	NA	NA	NA	NA	NA	NA	0.190906003117561	NA	0.166488006711006	NA	NA	NA	NA	NA	NA
PI 18:1;0_20:2;0	PI	GPL	MEM	38	3	0	NA	NA	NA	NA	NA	NA	NA	NA	NA	NA	NA	NA	NA	NA	0.0252059008926153
PI 18:1;0_20:3;0	PI	GPL	MEM	38	4	0	NA	1.41764998435974	1.00760996341705	NA	NA	NA	1.81640005111694	1.79048001766205	NA	NA	1.64934003353119	1.57501995563507	1.54990005493164	NA	1.56362998485565
PI 18:1;0_20:4;0	PI	GPL	MEM	38	5	0	10.7419996261597	10.456600189209	8.9148998260498	11.1429004669189	12.4752998352051	9.36001968383789	11.536600112915	14.5177001953125	10.1360998153687	11.6965999603271	13.6444997787476	11.9904003143311	12.1098003387451	11.8232002258301	12.0517997741699
PI 18:1;0_22:4;0	PI	GPL	MEM	40	5	0	NA	NA	NA	NA	NA	NA	NA	NA	NA	NA	NA	0.350322991609573	NA	NA	0.412600994110107
PI 18:2;0_20:4;0	PI	GPL	MEM	38	6	0	NA	NA	NA	NA	NA	NA	NA	NA	NA	NA	NA	NA	NA	NA	0.158501997590065
PI 20:0;0_20:4;0	PI	GPL	MEM	40	4	0	NA	NA	NA	0.601275026798248	NA	NA	0.824699997901917	NA	NA	NA	NA	NA	NA	NA	NA
PI 20:1;0_20:4;0	PI	GPL	MEM	40	5	0	1.21343004703522	0.670554995536804	0.97689300775528	0.980008006095886	NA	0.811432003974915	0.808263003826141	NA	NA	0.920150995254517	0.958099007606506	0.450823992490768	NA	0.858947992324829	0.458734005689621
PS 14:0;0_18:0;0	PS	GPL	MEM	32	0	0	NA	NA	NA	NA	NA	NA	NA	NA	NA	NA	NA	NA	NA	0.674205005168915	0.479211002588272
PS 16:0;0_16:0;0	PS	GPL	MEM	32	0	0	NA	NA	NA	NA	NA	NA	NA	NA	NA	NA	NA	NA	NA	0.365343987941742	0.327477991580963
PS 16:0;0_18:0;0	PS	GPL	MEM	34	0	0	9.27237987518311	8.41722011566162	8.00559997558594	8.38070011138916	NA	7.95410013198853	8.67807006835938	10.7403001785278	8.76159000396729	13.970100402832	14.9533996582031	13.5502004623413	13.5019998550415	13.2375001907349	15.5745000839233
PS 16:0;0_18:1;0	PS	GPL	MEM	34	1	0	9.76914024353027	12.9987001419067	10.3796997070312	13.0031003952026	11.7468004226685	9.51776027679443	13.0959997177124	13.1106004714966	12.1668996810913	16.6296005249023	15.8150997161865	16.736400604248	15.9404001235962	18.0552005767822	18.8570003509521
PS 16:0;0_18:2;0	PS	GPL	MEM	34	2	0	NA	NA	NA	NA	NA	NA	NA	NA	NA	NA	0.666444003582001	NA	NA	NA	NA
PS 16:0;0_20:1;0	PS	GPL	MEM	36	1	0	2.72328996658325	1.59052002429962	1.84809994697571	1.85652005672455	2.37687993049622	2.15052008628845	1.17786002159119	3.3012900352478	1.02860999107361	2.12242007255554	2.83519005775452	2.0864200592041	2.1968400478363	1.87331998348236	2.53150010108948
PS 16:0;0_20:4;0	PS	GPL	MEM	36	4	0	NA	NA	NA	NA	NA	NA	NA	NA	0.862088978290558	NA	NA	NA	NA	NA	NA
PS 16:0;0_22:0;0	PS	GPL	MEM	38	0	0	NA	NA	NA	NA	NA	NA	NA	NA	NA	NA	NA	0.271910011768341	NA	0.314069002866745	0.364935994148254
PS 16:0;0_22:1;0	PS	GPL	MEM	38	1	0	NA	NA	NA	NA	NA	NA	NA	NA	NA	0.768396973609924	NA	0.390560001134872	0.436259001493454	0.795747995376587	0.635137021541595
PS 16:1;0_18:0;0	PS	GPL	MEM	34	1	0	3.35421991348267	4.57867002487183	3.42617011070251	4.37696981430054	3.7270200252533	3.05043005943298	5.2779598236084	4.34287023544312	4.86461019515991	5.29542016983032	5.65622997283936	5.02169990539551	5.55262994766235	5.68649005889893	5.78762006759644
PS 16:1;0_18:1;0	PS	GPL	MEM	34	2	0	NA	NA	NA	NA	NA	NA	1.7520500421524	NA	1.26101994514465	1.39198005199432	0.778934001922607	1.55544996261597	1.53325998783112	1.85733997821808	1.71340000629425
PS 16:1;0_20:0;0	PS	GPL	MEM	36	1	0	0.409263998270035	NA	NA	NA	NA	NA	NA	NA	NA	0.575545012950897	NA	NA	NA	0.442467004060745	NA
PS 16:1;0_22:0;0	PS	GPL	MEM	38	1	0	NA	NA	NA	NA	NA	NA	NA	NA	NA	NA	NA	0.726348996162415	0.363736003637314	NA	0.571657001972198
PS 16:1;0_24:0;0	PS	GPL	MEM	40	1	0	NA	NA	NA	NA	NA	NA	NA	NA	NA	NA	NA	NA	NA	NA	0.411262989044189
PS 17:0;0_18:1;0	PS	GPL	MEM	35	1	0	2.85283994674683	2.98878002166748	2.88347005844116	4.15907001495361	4.78261995315552	2.18168997764587	3.0042200088501	2.84053993225098	2.44408011436462	1.18389999866486	2.05277991294861	1.65016996860504	1.76401996612549	2.26412010192871	1.21333003044128
PS 17:0;0_20:1;0	PS	GPL	MEM	37	1	0	0.554995000362396	0.297993004322052	0.271420985460281	0.994001984596252	1.48579001426697	0.386597007513046	0.366425007581711	NA	0.353789001703262	NA	NA	0.41899099946022	0.387665987014771	0.426809996366501	0.259196996688843
PS 17:0;0_22:4;0	PS	GPL	MEM	39	4	0	NA	NA	NA	NA	NA	NA	NA	NA	NA	NA	1.95580005645752	NA	NA	NA	NA
PS 17:1;0_17:1;0	PS	GPL	MEM	34	2	0	NA	NA	NA	NA	NA	NA	NA	NA	0.08247060328722	0.118808001279831	0.0849841982126236	NA	NA	0.120661996304989	0.0638884976506233
PS 17:1;0_18:0;0	PS	GPL	MEM	35	1	0	NA	NA	NA	NA	0.728018999099731	0.405963003635406	NA	NA	0.435844987630844	NA	NA	NA	NA	NA	0.288262993097305
PS 18:0;0_18:1;0	PS	GPL	MEM	36	1	0	359.268005371094	348.204010009766	300.622009277344	392.915985107422	350.242004394531	320.432006835938	307.221984863281	407.071014404297	278.570007324219	234.542999267578	262.903015136719	236.141998291016	242.039001464844	226.796005249023	246.735992431641
PS 18:0;0_18:2;0	PS	GPL	MEM	36	2	0	3.29806995391846	4.29998016357422	3.19378995895386	3.10404992103577	3.55764007568359	3.06322002410889	4.47582006454468	4.99759006500244	4.12681007385254	4.89727020263672	4.61397981643677	4.05620002746582	3.84137988090515	4.26118993759155	4.89100980758667
PS 18:0;0_19:1;0	PS	GPL	MEM	37	1	0	NA	0.980970025062561	1.01155996322632	NA	NA	0.804674983024597	NA	NA	NA	NA	NA	NA	NA	NA	0.616706013679504
PS 18:0;0_20:0;0	PS	GPL	MEM	38	0	0	NA	NA	NA	NA	NA	NA	NA	NA	NA	NA	NA	0.564418017864227	NA	0.493164986371994	0.579438984394073
PS 18:0;0_20:1;0	PS	GPL	MEM	38	1	0	56.4300003051758	37.8087997436523	38.44580078125	48.4822006225586	49.268798828125	39.3720016479492	36.1664009094238	59.2103004455566	27.8488006591797	20.7952003479004	26.5995998382568	22.4890995025635	22.782600402832	20.9188995361328	23.4708995819092
PS 18:0;0_20:2;0	PS	GPL	MEM	38	2	0	5.4455099105835	7.09862995147705	6.51859998703003	7.0870099067688	6.27826023101807	5.97097015380859	6.47408008575439	7.25744009017944	5.41546010971069	6.56940984725952	6.41058015823364	5.7999701499939	5.93557977676392	6.30148983001709	6.96904993057251
PS 18:0;0_20:3;0	PS	GPL	MEM	38	3	0	4.91524982452393	8.50866985321045	6.71849012374878	8.16948986053467	5.49152994155884	6.54242992401123	9.33185958862305	7.76378011703491	8.34041023254395	10.9884996414185	11.5384998321533	11.3674001693726	10.4878997802734	11.8011999130249	13.7776002883911
PS 18:0;0_20:4;0	PS	GPL	MEM	38	4	0	6.99634981155396	22.1746997833252	9.32143974304199	21.0589008331299	11.2326002120972	9.6492395401001	28.9976997375488	15.7405004501343	22.4500999450684	15.2327995300293	17.3155994415283	13.2671003341675	15.6093997955322	19.7325000762939	17.5692005157471
PS 18:0;0_22:1;0	PS	GPL	MEM	40	1	0	2.21883010864258	2.21388006210327	1.84946000576019	1.8134800195694	2.12800002098083	1.96811997890472	1.96072995662689	2.41607999801636	1.72997999191284	1.71103000640869	2.03996992111206	2.01313996315002	1.74205005168915	1.88214004039764	1.89990997314453
PS 18:0;0_22:2;0	PS	GPL	MEM	40	2	0	NA	1.12841999530792	1.11503005027771	1.35655999183655	0.950802028179169	NA	1.16621994972229	NA	NA	1.0884200334549	1.62261998653412	NA	1.25457000732422	NA	1.23435997962952
PS 18:0;0_22:3;0	PS	GPL	MEM	40	3	0	2.10949993133545	2.33401989936829	2.23058009147644	2.98421001434326	2.73878002166748	2.5558500289917	NA	3.81898999214172	2.57888007164001	2.60683989524841	2.15037989616394	2.69866991043091	2.39135003089905	2.22397994995117	2.55212998390198
PS 18:0;0_22:4;0	PS	GPL	MEM	40	4	0	13.3359003067017	16.8815994262695	15.0747003555298	20.0958995819092	15.1105003356934	15.1859998703003	15.4721002578735	18.5421009063721	15.5548000335693	17.5438995361328	19.1657009124756	15.7789001464844	15.56130027771	17.1856002807617	18.1959991455078
PS 18:0;0_22:5;0	PS	GPL	MEM	40	5	0	NA	NA	NA	NA	NA	NA	NA	NA	NA	0.933921992778778	NA	1.01955997943878	1.04754996299744	1.5611799955368	1.50952005386353
PS 18:0;0_22:6;0	PS	GPL	MEM	40	6	0	76.7864990234375	87.6746978759766	76.7518005371094	103.331001281738	79.7774963378906	85.8665008544922	96.0497970581055	102.15599822998	87.3628005981445	104.638000488281	115.078002929688	101.577003479004	101.216003417969	100.957000732422	107.915000915527
PS 18:0;0_24:1;0	PS	GPL	MEM	42	1	0	0.573284983634949	0.441175013780594	0.401087999343872	NA	0.71638697385788	NA	0.372988998889923	0.591224014759064	NA	0.328676998615265	NA	NA	NA	0.287304013967514	NA
PS 18:0;0_24:4;0	PS	GPL	MEM	42	4	0	1.65127003192902	1.77002000808716	NA	NA	NA	1.5413099527359	NA	NA	NA	1.49654996395111	NA	NA	NA	1.63902997970581	1.19842004776001
PS 18:1;0_18:1;0	PS	GPL	MEM	36	2	0	86.647102355957	80.4292984008789	62.7411994934082	76.8412017822266	95.1547012329102	65.043098449707	86.7080993652344	112.53099822998	74.7070999145508	73.9243011474609	81.9921035766602	77.1829986572266	77.1070022583008	78.2480010986328	77.0933990478516
PS 18:1;0_18:2;0	PS	GPL	MEM	36	3	0	1.00755000114441	1.85605001449585	NA	NA	1.50808000564575	NA	1.97089004516602	NA	1.4502500295639	2.14948010444641	2.1880099773407	2.13692998886108	1.74214994907379	2.03076004981995	1.96408998966217
PS 18:1;0_19:0;0	PS	GPL	MEM	37	1	0	2.04692006111145	1.34334003925323	1.16437995433807	2.09217000007629	2.89323997497559	1.1251300573349	1.92232000827789	2.94178009033203	1.72034001350403	1.71254003047943	1.79876005649567	1.12814998626709	0.907221019268036	1.04246997833252	0.466033011674881
PS 18:1;0_19:1;0	PS	GPL	MEM	37	2	0	NA	NA	NA	NA	1.39582002162933	NA	NA	NA	NA	NA	NA	NA	NA	NA	NA
PS 18:1;0_20:0;0	PS	GPL	MEM	38	1	0	15.6267004013062	12.6619997024536	11.4772996902466	14.5860004425049	14.4743003845215	11.858099937439	12.1819000244141	17.9557991027832	11.2793998718262	9.56688022613525	11.549599647522	10.2248001098633	9.64255046844482	9.61147975921631	10.4654998779297
PS 18:1;0_20:1;0	PS	GPL	MEM	38	2	0	20.1683006286621	13.8794002532959	13.3656997680664	17.8388996124268	21.0314998626709	12.961199760437	14.2536001205444	24.3045997619629	10.9007997512817	9.54712009429932	12.381199836731	11.0047998428345	10.6925001144409	9.72455024719238	10.3627004623413
PS 18:1;0_20:2;0	PS	GPL	MEM	38	3	0	1.28474998474121	1.48308002948761	1.28736996650696	1.34848999977112	1.87966001033783	1.2279200553894	1.57956004142761	2.17435002326965	1.25989997386932	2.09328007698059	2.52355003356934	1.77151000499725	1.76320004463196	1.90744996070862	2.17223000526428
PS 18:1;0_20:3;0	PS	GPL	MEM	38	4	0	0.580960988998413	1.45209002494812	0.534451007843018	1.12024998664856	NA	0.561631977558136	1.55175995826721	1.00142002105713	1.35497999191284	1.10692000389099	1.57432997226715	0.986009001731873	1.57555997371674	1.53939998149872	1.45331001281738
PS 18:1;0_20:4;0	PS	GPL	MEM	38	5	0	2.4571099281311	4.74416017532349	2.86824989318848	3.44743990898132	3.26392006874084	2.7196900844574	5.89039993286133	3.74943995475769	4.38322019577026	3.64513993263245	3.88499999046326	3.20798993110657	3.17665004730225	4.18038988113403	4.00442981719971
PS 18:1;0_21:0;0	PS	GPL	MEM	39	1	0	2.25045990943909	2.1237199306488	1.80674004554749	2.73827004432678	1.75450003147125	2.19832992553711	1.80276000499725	1.68883001804352	1.61397004127502	NA	NA	NA	0.966346979141235	1.04376995563507	0.884469985961914
PS 18:1;0_22:0;0	PS	GPL	MEM	40	1	0	15.2054996490479	15.0059995651245	11.8963003158569	16.2462005615234	16.2896995544434	13.3993997573853	14.5840997695923	19.2607002258301	13.4567003250122	11.7616996765137	13.4867000579834	10.8640003204346	10.4342002868652	11.3549003601074	11.7082996368408
PS 18:1;0_22:1;0	PS	GPL	MEM	40	2	0	10.8101997375488	9.62862014770508	7.61515998840332	9.50300979614258	10.9195995330811	8.64941024780273	8.73610019683838	14.4013004302979	9.49897956848145	7.87221002578735	8.95868968963623	8.98892021179199	7.39493989944458	8.55315971374512	7.91456985473633
PS 18:1;0_22:2;0	PS	GPL	MEM	40	3	0	NA	0.269892007112503	NA	NA	NA	NA	3.03870010375977	NA	NA	NA	0.443390995264053	NA	0.260987997055054	0.376163989305496	0.375330001115799
PS 18:1;0_22:3;0	PS	GPL	MEM	40	4	0	NA	NA	NA	NA	NA	NA	0.62356299161911	NA	NA	NA	NA	0.662926018238068	NA	0.629980981349945	NA
PS 18:1;0_22:4;0	PS	GPL	MEM	40	5	0	NA	NA	NA	NA	NA	NA	1.05894994735718	NA	NA	0.379227012395859	1.65744996070862	0.499071002006531	0.428633004426956	0.708270013332367	0.631269991397858
PS 18:1;0_22:6;0	PS	GPL	MEM	40	7	0	NA	NA	NA	NA	NA	NA	NA	NA	NA	NA	NA	3.51947999000549	NA	NA	3.91852998733521
PS 18:1;0_23:0;0	PS	GPL	MEM	41	1	0	2.14351010322571	3.24008011817932	2.97380995750427	3.92948007583618	2.34032011032104	2.71417999267578	2.77551007270813	2.82137989997864	2.31533002853394	NA	NA	0.754826009273529	NA	1.01048994064331	0.862982988357544
PS 18:1;0_23:1;0	PS	GPL	MEM	41	2	0	NA	NA	1.0307400226593	NA	0.922770023345947	NA	NA	NA	NA	NA	NA	NA	NA	NA	NA
PS 18:1;0_24:0;0	PS	GPL	MEM	42	1	0	12.8340997695923	10.5010004043579	8.43161010742188	12.285400390625	12.3241996765137	8.77178955078125	10.5586996078491	15.390700340271	9.72723960876465	6.51745986938477	7.46578979492188	7.08260011672974	6.85212993621826	6.13791990280151	6.95397996902466
PS 18:1;0_24:1;0	PS	GPL	MEM	42	2	0	8.07507038116455	8.28314971923828	6.2533597946167	8.79545021057129	8.80348014831543	6.0973801612854	8.13138961791992	10.8584003448486	6.78838014602661	5.00445985794067	6.11665010452271	4.88643980026245	4.88831996917725	4.91517019271851	4.90980005264282
PS 18:1;0_24:2;0	PS	GPL	MEM	42	3	0	NA	NA	NA	NA	1.40148997306824	NA	1.12873995304108	1.46066999435425	1.20363998413086	NA	NA	NA	1.11617994308472	1.05148994922638	0.952318012714386
PS 18:1;0_24:3;0	PS	GPL	MEM	42	4	0	NA	NA	NA	NA	NA	NA	NA	NA	NA	NA	NA	NA	NA	NA	0.471655994653702
PS 18:2;0_20:1;0	PS	GPL	MEM	38	3	0	NA	NA	NA	NA	NA	NA	NA	NA	NA	NA	NA	NA	NA	NA	0.148707002401352
PS 19:0;0_20:1;0	PS	GPL	MEM	39	1	0	NA	NA	NA	NA	0.396950006484985	NA	NA	NA	NA	NA	NA	NA	NA	NA	NA
PS 20:0;0_20:1;0	PS	GPL	MEM	40	1	0	1.87960994243622	1.14235997200012	0.999848008155823	1.14207005500793	0.966322004795074	1.02768003940582	1.12307000160217	1.1550600528717	0.803701996803284	0.39146101474762	0.586987018585205	0.441029995679855	0.484225988388062	0.358907014131546	0.527773976325989
PS 20:0;0_20:4;0	PS	GPL	MEM	40	4	0	NA	NA	NA	NA	NA	NA	NA	NA	NA	NA	NA	NA	NA	NA	0.550397992134094
PS 20:1;0_20:1;0	PS	GPL	MEM	40	2	0	2.81921005249023	1.62600994110107	1.42142999172211	1.80751001834869	2.39557003974915	1.91267001628876	1.16700994968414	3.2037398815155	1.36179995536804	0.875720977783203	1.00617003440857	0.753274977207184	0.708065986633301	0.97026002407074	0.792496025562286
PS 20:1;0_20:3;0	PS	GPL	MEM	40	4	0	NA	NA	NA	NA	NA	NA	NA	NA	NA	NA	NA	NA	NA	NA	0.203666001558304
PS 20:1;0_20:4;0	PS	GPL	MEM	40	5	0	NA	NA	NA	NA	NA	NA	NA	NA	NA	NA	NA	NA	0.0291920006275177	NA	NA
PS 20:1;0_22:0;0	PS	GPL	MEM	42	1	0	NA	0.371883988380432	0.321561008691788	NA	NA	0.379518002271652	NA	NA	NA	NA	NA	NA	NA	0.28863799571991	NA
PS 20:1;0_22:1;0	PS	GPL	MEM	42	2	0	NA	0.365325003862381	NA	NA	NA	NA	NA	NA	NA	0.32668998837471	NA	NA	NA	0.323839008808136	0.221159994602203
PS 22:4;0_22:6;0	PS	GPL	MEM	44	10	0	2.20607995986938	NA	1.38406002521515	1.94890999794006	1.51895999908447	1.79175996780396	1.16895997524261	3.35685992240906	1.89532995223999	3.03094005584717	1.54176998138428	2.02187991142273	2.79759001731873	1.98691999912262	2.27473998069763
PS 22:5;0_22:6;0	PS	GPL	MEM	44	11	0	NA	NA	NA	NA	NA	NA	NA	NA	NA	NA	NA	NA	NA	NA	0.800025999546051
PS 22:6;0_22:6;0	PS	GPL	MEM	44	12	0	3.48892998695374	7.4815502166748	3.5827100276947	5.18658018112183	NA	3.63263010978699	8.05457973480225	5.8357400894165	7.01103019714355	5.15643978118896	5.62334012985229	4.59400987625122	4.64434003829956	5.60094022750854	5.12207984924316
SM 34:1;2	SM	SL	MEM	34	1	2	8.08355045318604	9.64579010009766	10.2027997970581	10.1062002182007	7.50687980651855	8.78831958770752	8.83483028411865	7.26148986816406	9.03985977172852	5.92775011062622	6.6314001083374	6.30907011032104	6.25160980224609	5.36466979980469	6.2862401008606
SM 36:0;2	SM	SL	MEM	36	0	2	7.00266981124878	5.31675004959106	5.36547994613647	5.39931011199951	7.16360998153687	5.03151988983154	5.50256013870239	6.99986982345581	5.71360015869141	4.92660999298096	5.05411005020142	4.30271005630493	5.34805011749268	4.97289991378784	4.26993989944458
SM 36:1;2	SM	SL	MEM	36	1	2	78.4996032714844	74.2758026123047	73.9694976806641	88.0355987548828	74.1549987792969	79.7514038085938	78.7421035766602	81.6557006835938	75.3301010131836	63.9754981994629	75.4789962768555	69.4156036376953	71.2853012084961	62.3618011474609	67.4124984741211
SM 36:2;2	SM	SL	MEM	36	2	2	NA	2.4499499797821	2.50360989570618	2.6851499080658	NA	2.52014994621277	2.91799998283386	1.64152002334595	3.2965099811554	2.74320006370544	2.76311993598938	2.5521399974823	2.58059000968933	2.12756991386414	2.69663000106812
SM 38:0;2	SM	SL	MEM	38	0	2	3.84817004203796	2.65756011009216	2.50717997550964	2.2014799118042	4.08435010910034	2.61621999740601	2.62101006507874	3.91370010375977	2.4273099899292	2.61595010757446	2.60807991027832	2.16449999809265	2.44006991386414	1.55860996246338	2.04591989517212
SM 38:1;2	SM	SL	MEM	38	1	2	20.2017993927002	17.3267993927002	16.9500007629395	18.8328990936279	20.0564994812012	18.0550994873047	17.9197006225586	20.80299949646	18.6352996826172	16.3498001098633	17.1450996398926	17.5447998046875	18.0293998718262	15.4954996109009	16.1163005828857
SM 38:2;2	SM	SL	MEM	38	2	2	NA	NA	NA	NA	NA	NA	NA	NA	NA	1.13092994689941	NA	NA	NA	NA	NA
SM 40:0;2	SM	SL	MEM	40	0	2	10.4773998260498	6.48696994781494	6.30816984176636	6.56090021133423	10.7985000610352	6.53557014465332	6.71868991851807	10.8364000320435	7.30356979370117	7.02822017669678	6.26197004318237	6.59725999832153	7.47594976425171	6.69942998886108	5.58948993682861
SM 40:1;2	SM	SL	MEM	40	1	2	49.2793998718262	36.1143989562988	33.1595993041992	37.1374015808105	43.1636009216309	35.2644004821777	39.9662017822266	46.1753997802734	37.8838996887207	34.182300567627	38.1511993408203	34.3917007446289	38.4444999694824	33.695499420166	36.0477981567383
SM 40:2;2	SM	SL	MEM	40	2	2	13.4925003051758	11.8510999679565	10.6465997695923	12.5781002044678	14.5564002990723	11.2718000411987	12.2299003601074	15.1850004196167	12.3984003067017	10.6021995544434	12.3200998306274	12.2061004638672	12.7671003341675	11.1780996322632	10.728099822998
SM 42:0;2	SM	SL	MEM	42	0	2	4.98478984832764	3.03854990005493	3.2266800403595	3.0081799030304	4.45142984390259	2.66604995727539	3.06679010391235	4.35622978210449	3.01039004325867	2.7943799495697	3.20054006576538	3.01622009277344	2.51852011680603	2.33893990516663	NA
SM 42:1;2	SM	SL	MEM	42	1	2	57.7971992492676	39.8835983276367	33.2952995300293	39.5643005371094	62.5820007324219	34.8073997497559	40.872501373291	53.6643981933594	36.8406982421875	33.239200592041	37.8186988830566	35.2647018432617	39.2382011413574	34.1035003662109	32.2240982055664
SM 42:2;2	SM	SL	MEM	42	2	2	153.070999145508	123.568000793457	113.930000305176	132.820007324219	156.639999389648	117.625999450684	134.585998535156	154.22200012207	123.935997009277	104.005996704102	115.197998046875	109.074996948242	117.587997436523	103.84700012207	101.130996704102
SM 44:2;2	SM	SL	MEM	44	2	2	NA	1.50890004634857	NA	1.36947000026703	1.77013003826141	NA	NA	1.76821994781494	NA	NA	NA	NA	1.1792299747467	NA	NA
TAG 44:1;0	TAG	GL	STO	44	1	0	NA	NA	NA	NA	NA	NA	NA	NA	NA	NA	NA	NA	NA	1.2506799697876	NA
TAG 45:1;0	TAG	GL	STO	45	1	0	NA	NA	NA	NA	NA	NA	NA	NA	NA	NA	0.483229011297226	NA	NA	1.7315399646759	NA
TAG 46:1;0	TAG	GL	STO	46	1	0	NA	NA	NA	NA	NA	NA	NA	NA	NA	0.615281999111176	NA	NA	NA	3.1017599105835	NA
TAG 46:2;0	TAG	GL	STO	46	2	0	NA	NA	NA	NA	NA	NA	NA	NA	NA	NA	NA	NA	NA	1.94931995868683	NA
TAG 47:1;0	TAG	GL	STO	47	1	0	NA	NA	NA	NA	NA	NA	NA	NA	NA	NA	NA	NA	NA	2.88661003112793	NA
TAG 47:2;0	TAG	GL	STO	47	2	0	NA	NA	NA	NA	NA	NA	NA	NA	NA	NA	0.827233016490936	NA	NA	1.87549996376038	NA
TAG 48:1;0	TAG	GL	STO	48	1	0	NA	NA	NA	NA	NA	NA	NA	NA	NA	NA	NA	NA	NA	4.19151020050049	NA
TAG 48:2;0	TAG	GL	STO	48	2	0	NA	NA	NA	NA	NA	NA	NA	NA	NA	NA	NA	NA	NA	3.96613001823425	NA
TAG 48:3;0	TAG	GL	STO	48	3	0	NA	NA	NA	NA	NA	NA	NA	NA	NA	NA	NA	NA	NA	2.17044997215271	NA
TAG 49:1;0	TAG	GL	STO	49	1	0	NA	NA	NA	NA	NA	NA	NA	NA	NA	NA	1.1870299577713	NA	NA	1.89126002788544	NA
TAG 49:2;0	TAG	GL	STO	49	2	0	NA	NA	NA	NA	NA	NA	NA	NA	NA	NA	NA	NA	NA	2.16992998123169	NA
TAG 50:2;0	TAG	GL	STO	50	2	0	NA	NA	NA	NA	NA	NA	NA	NA	NA	NA	NA	NA	NA	3.93248009681702	NA
TAG 50:3;0	TAG	GL	STO	50	3	0	NA	NA	NA	NA	0.635955989360809	0.566726982593536	NA	1.18078005313873	NA	NA	NA	NA	NA	2.05925011634827	NA
TAG 51:2;0	TAG	GL	STO	51	2	0	NA	NA	NA	NA	NA	NA	NA	NA	NA	NA	0.531642019748688	NA	NA	NA	NA
TAG 52:4;0	TAG	GL	STO	52	4	0	NA	NA	0.7048060297966	NA	0.680869996547699	0.882385015487671	NA	0.641357004642487	NA	NA	0.981136977672577	NA	NA	0.966345012187958	NA
TAG 56:1;0	TAG	GL	STO	56	1	0	NA	NA	NA	NA	NA	NA	NA	1.43622004985809	NA	1.31649005413055	NA	NA	NA	1.59578001499176	NA
TAG 56:2;0	TAG	GL	STO	56	2	0	NA	NA	NA	NA	NA	NA	NA	NA	NA	NA	NA	NA	NA	0.611822009086609	NA

## Sheet: Data mol%
feature	class	structuralcategory	functionalcategory	totallength	totaldb	totaloh	NonTg60_1	FUSVEHICLE60_1	FUSACY60_1	FUSACY60_2	NonTg60_2	FUSACY60_3	FUSVEHICLE60_2	NonTg60_3	FUSVEHICLE60_3	FUS25_1	NonTg25_1	FUS25_2	FUS25_3	NonTg25_2	NonTg25_3
CE 16:0;0	CE	STE	STO	16	0	0	NA	NA	NA	0.136381719693773	NA	NA	NA	NA	NA	NA	NA	NA	NA	NA	NA
CE 18:1;0	CE	STE	STO	18	1	0	NA	0.351301	0.244803	0.283062	NA	0.196633175672386	0.293947600849356	NA	0.326704185641587	NA	NA	NA	NA	NA	NA
CE 19:0;0	CE	STE	STO	19	0	0	NA	NA	NA	NA	NA	NA	NA	0.0336381605693178	NA	NA	NA	NA	NA	NA	NA
CE 20:1;0	CE	STE	STO	20	1	0	NA	0.0322688592129741	NA	NA	NA	NA	NA	NA	NA	NA	NA	NA	NA	NA	NA
CE 20:4;0	CE	STE	STO	20	4	0	NA	0.0520485757018998	NA	0.0366266542331177	NA	0.0281168254289641	0.0440482110201294	NA	0.0505537711874627	NA	NA	NA	NA	NA	NA
CE 22:4;0	CE	STE	STO	22	4	0	NA	NA	0.0313634065566758	0.0287681162273651	NA	NA	NA	NA	NA	NA	NA	NA	NA	NA	NA
CE 22:6;0	CE	STE	STO	22	6	0	NA	0.0402612665551174	NA	0.0448561744166814	NA	NA	NA	NA	0.0351029037429183	NA	NA	NA	NA	NA	NA
Cer 32:1;1	Cer	SL	MEM	32	1	1	NA	NA	NA	NA	NA	NA	NA	NA	NA	NA	NA	0.00395313709929209	NA	NA	NA
Cer 36:0;2	Cer	SL	MEM	36	0	2	NA	NA	NA	NA	NA	NA	NA	0.0052289860930696	NA	0.0109865751673726	0.0117494485907523	0.00910008718553728	0.0109997036521835	0.00799629553959123	0.00846712429702547
Cer 36:1;2	Cer	SL	MEM	36	1	2	0.0437483997857409	0.0465547345324765	0.0515659535765446	0.0480895063541639	0.0454600854919988	0.0499528001649794	0.0463418879409041	0.0416354141511438	0.0440544554307597	0.0620630260826035	0.0654122159111712	0.0687305158698472	0.0666168275257084	0.0578084460874524	0.0699847682363003
Cer 36:2;2	Cer	SL	MEM	36	2	2	NA	0.00468754209917069	0.00314809555366252	0.00385515175419364	NA	0.00535629498626287	0.00523617727693445	NA	0.00467197982370372	0.00535300687451517	0.0065033259043734	0.0057592544610628	0.00496348071758473	0.00553413534053452	0.006643922196464
Cer 38:0;2	Cer	SL	MEM	38	0	2	NA	NA	NA	NA	NA	NA	NA	0.0042213444698921	NA	0.00792662386025768	0.00886751966298411	0.00976977115580804	0.0105361081417719	0.00665833744588583	0.00708107555115202
Cer 38:1;2	Cer	SL	MEM	38	1	2	0.0180564410222138	0.0109167060916769	0.0178333365533741	0.015902175509597	0.0196953048781728	0.0180691665903226	0.011512577904808	0.0202961018284234	0.01230598294593	0.0302940697932831	0.027404886254074	0.0307615285414762	0.0298770066920051	0.0241253460435817	0.0294381621154687
Cer 40:0;2	Cer	SL	MEM	40	0	2	0.00990760905995857	NA	0.0043101563237086	0.00350324125185389	0.0121893455352204	NA	NA	0.0138676646076142	NA	0.0268032486357478	0.0277724336836893	0.0264255642983786	0.0285760064808393	0.0238400236753009	0.0254631246743981
Cer 40:0;3	Cer	SL	MEM	40	0	3	NA	0.00885663790982166	0.00825501435875947	0.00721474332877365	NA	0.00672629894575973	0.00503529533293071	NA	0.0051546176783742	NA	NA	NA	NA	NA	NA
Cer 40:1;2	Cer	SL	MEM	40	1	2	0.0328491849347464	0.0144490770086714	0.0197270659454152	0.0162969244431831	0.031909162477491	0.0164638634585756	0.0177614134724398	0.0318724893803429	0.0144230310433465	0.0408572621534628	0.0392643960948396	0.0398069699579716	0.0393709210722362	0.0394610280107019	0.0428246399822181
Cer 40:1;3	Cer	SL	MEM	40	1	3	NA	0.0145823042369042	0.014615241664048	0.0159121537246684	NA	0.0127602203792091	0.0139255894205416	NA	0.012600477911822	NA	NA	NA	NA	NA	NA
Cer 40:2;2	Cer	SL	MEM	40	2	2	0.00554699500805725	0.00397508354598595	0.00468875655693632	0.00370401273554463	0.00804159537479644	NA	0.00495849285357877	0.00684554322280059	0.00480896773628031	0.00974045600019383	0.00864349174669949	0.0103264674979162	0.00969670759230747	0.00914253697209031	0.00977387397599883
Cer 42:0;2	Cer	SL	MEM	42	0	2	NA	NA	NA	NA	NA	NA	NA	0.00437740533898292	NA	0.00714794879563944	0.00821190622127882	0.00716278065619014	0.00844054272589323	0.00836809113588527	0.00727265872153371
Cer 42:0;3	Cer	SL	MEM	42	0	3	NA	NA	NA	0.00464272107002013	NA	NA	NA	NA	NA	NA	NA	NA	NA	NA	NA
Cer 42:1;2	Cer	SL	MEM	42	1	2	0.0269220827302142	0.0213801071297576	0.0205421020499986	0.0168776683214319	0.0261555955492943	0.0182443731189364	0.0213909170954082	0.028706641498196	0.0198585512680579	0.0344859413342576	0.0358146016576838	0.0354185621371545	0.0344952035469682	0.043240442969373	0.0439611979792828
Cer 42:1;3	Cer	SL	MEM	42	1	3	NA	0.0164822956557128	0.0161060808636454	0.0180370257169834	NA	0.0139183601396196	0.0151436718197134	NA	0.0135631206271299	NA	NA	NA	NA	NA	NA
Cer 42:2;2	Cer	SL	MEM	42	2	2	0.0703461285226427	0.0586896553740328	0.0552637649147833	0.0505778481285069	0.0714055671505383	0.0483581492937614	0.0593962923534613	0.0641533180348461	0.049694253286755	0.0675965603896167	0.0746154744160901	0.0782660624886612	0.077541388410396	0.0771761882511012	0.0794902836986159
Cer 42:2;3	Cer	SL	MEM	42	2	3	NA	0.00331681800969027	0.00508285365804409	0.00456976923836699	NA	NA	0.00437967040703007	NA	NA	NA	NA	NA	NA	NA	NA
CL 68:2;0	CL	GPL	MEM	68	2	0	0.0110359634343519	0.0130027464368886	0.0227827885259319	NA	0.0106624448114673	0.0213068457308216	0.0133081799508839	0.017208889712963	0.0119971446783149	NA	NA	0.0134068459989084	NA	0.0236190792652484	0.0146855661317542
CL 70:4;0	CL	GPL	MEM	70	4	0	NA	NA	NA	NA	0.0101342075197512	NA	NA	NA	NA	0.0118771320855035	NA	0.0112881259578384	0.0130132308102038	0.0122377602160715	0.0108583331239829
CL 72:2;0	CL	GPL	MEM	72	2	0	0.0282220255134669	0.0146144361686372	0.0423105901122165	0.0375992321658914	0.0259158404898782	0.0338620332519358	0.0140708261091736	0.0333039331491856	0.0235883435371647	0.0192349905907973	0.0377476769085301	0.0177939419820862	0.0245350162387167	0.0372471350201463	0.0242533247013318
CL 72:4;0	CL	GPL	MEM	72	4	0	0.0112866122081326	NA	0.0212604811403652	NA	0.0157693776176097	NA	0.0223836725120156	0.0192492056943269	0.0177588884675579	NA	NA	0.016493905893505	0.0151244389244602	0.0154665230935834	0.0149124112433822
CL 72:5;0	CL	GPL	MEM	72	5	0	NA	NA	NA	NA	NA	NA	0.0114622770848394	NA	0.00919611946604312	NA	NA	0.00865900048421191	0.0134197349501854	0.0142060700015468	0.0109423286924087
CL 72:6;0	CL	GPL	MEM	72	6	0	NA	NA	NA	NA	0.0132722933109658	NA	0.00900779899184649	NA	0.00887889157194255	0.0185359011991424	NA	NA	NA	0.0126805805846852	0.0195802802300974
CL 72:7;0	CL	GPL	MEM	72	7	0	NA	NA	NA	NA	0.0112155135471361	NA	NA	NA	NA	0.0140866900270204	NA	0.0100013113304843	NA	0.0140069556517395	0.0151547858938043
CL 74:8;0	CL	GPL	MEM	74	8	0	NA	NA	NA	NA	NA	NA	NA	NA	NA	NA	NA	NA	NA	0.0161858094894079	0.0205282947862127
CL 74:9;0	CL	GPL	MEM	74	9	0	NA	NA	NA	NA	NA	NA	NA	NA	NA	0.013525651614961	NA	NA	NA	NA	0.0104344177485501
CL 76:10;0	CL	GPL	MEM	76	10	0	NA	NA	NA	NA	NA	NA	NA	NA	0.00869219785042263	0.0135780441998059	NA	0.01168352030671	NA	0.0124180198251582	0.0131918534243172
CL 76:11;0	CL	GPL	MEM	76	11	0	NA	NA	NA	NA	NA	NA	NA	NA	NA	NA	NA	0.0114729287991276	NA	0.0127004083129049	0.0145573267268176
CL 76:9;0	CL	GPL	MEM	76	9	0	NA	NA	NA	NA	NA	NA	0.0103744539877369	NA	0.00811479733155188	NA	NA	0.00924014705243613	NA	NA	NA
CL 78:0;0	CL	GPL	MEM	78	0	0	0.0860373184797725	NA	0.0738769667836438	0.085247128328091	0.0713510741519761	0.0690968903990975	0.0327364188723128	0.0819428685649154	0.0360576427659406	0.0439073115387207	0.0804618704632936	0.045659435138755	0.0583393466980318	NA	0.0446419924740473
CL 78:2;0	CL	GPL	MEM	78	2	0	NA	NA	NA	NA	NA	NA	NA	NA	NA	NA	0.155108914668392	NA	NA	NA	NA
CL 80:14;0	CL	GPL	MEM	80	14	0	NA	NA	0.017315014674149	NA	NA	NA	NA	NA	NA	NA	NA	NA	NA	NA	NA
DAG 12:0;0_18:1;0	DAG	GL	MEM	30	1	0	NA	NA	NA	NA	NA	NA	NA	NA	NA	NA	NA	NA	NA	0.00284078286905122	NA
DAG 14:0;0_17:0;0	DAG	GL	MEM	31	0	0	NA	NA	NA	NA	NA	NA	NA	0.00269892895865997	NA	NA	0.0045225910482923	NA	NA	NA	NA
DAG 14:0;0_18:1;0	DAG	GL	MEM	32	1	0	NA	0.00359267222576396	NA	0.00341013184870122	0.00685371636702072	0.00259040640680018	0.00358768970372006	0.00609477827014564	0.0047785697652156	0.00559571764069403	0.0120872897678322	NA	0.00680511652509741	0.0139808159364724	0.0115068028228139
DAG 14:0;0_18:2;0	DAG	GL	MEM	32	2	0	NA	NA	NA	NA	NA	NA	NA	NA	NA	NA	NA	NA	NA	0.00380485974206595	NA
DAG 14:0;0_20:1;0	DAG	GL	MEM	34	1	0	NA	NA	NA	NA	NA	NA	NA	NA	NA	0.000655293072585521	0.000828536458463806	NA	NA	0.000841608960789861	NA
DAG 15:0;0_18:0;0	DAG	GL	MEM	33	0	0	NA	NA	NA	NA	NA	NA	NA	0.0200386152767492	NA	NA	NA	NA	NA	NA	NA
DAG 15:0;0_18:1;0	DAG	GL	MEM	33	1	0	NA	NA	NA	NA	NA	NA	NA	0.00945884693834458	NA	NA	0.00872856377364378	NA	NA	0.00467206302920795	NA
DAG 16:0;0_20:0;0	DAG	GL	MEM	36	0	0	NA	NA	NA	NA	NA	NA	NA	NA	NA	NA	NA	0.00492144868762233	0.00561816225243205	NA	NA
DAG 16:0;0_20:1;0	DAG	GL	MEM	36	1	0	0.0318787507280626	0.0241818320147507	0.0269447083198219	0.0289602763884923	0.0335769613616575	0.0254056413616374	0.0207793657710489	0.0361692376232872	0.022471869283766	0.0219107429832475	0.0401023104076438	0.0213053372925625	0.0211332578221066	0.0222827066273231	0.0243977400021456
DAG 16:0;0_20:2;0	DAG	GL	MEM	36	2	0	0.00269522983706177	0.00351413234018529	0.00279808232475573	0.00290856181928548	0.00309618825073863	0.00256145612490214	0.00282619066461425	0.00305225249804289	0.00313634964139075	0.00438719710563477	0.00525944742557588	0.00395550805046285	0.00437158820858381	0.00487411084515942	0.00559677088729506
DAG 16:0;0_20:3;0	DAG	GL	MEM	36	3	0	0.00648537167719717	0.0109487494535562	0.00912830853554413	0.00895400328374354	0.00886506468625656	0.00848792288026535	0.014811119830793	0.0077839074922317	0.0136470168919841	0.00950819299032851	0.0107159551427103	0.0103351706843841	0.00873414583283607	0.0114782763418106	0.0119203016679291
DAG 16:0;0_20:4;0	DAG	GL	MEM	36	4	0	0.0654217414776394	0.0846302484982143	0.0842333668301659	0.07943610241337	0.0704101783813114	0.0722594972479666	0.087325050651207	0.0616943475055213	0.0748235608994819	0.0552878178574776	0.0552711375882282	0.0546266318412983	0.0493996903348223	0.0527017004786038	0.0621030190055221
DAG 16:0;0_22:1;0	DAG	GL	MEM	38	1	0	0.0020991322313306	0.00523024592951895	0.00289524137349627	0.00411227121808556	NA	0.00279036450108699	NA	NA	0.00406555121289404	0.00208114119084626	NA	0.00204089390142166	0.00225017488259295	0.00511386814255202	NA
DAG 16:0;0_22:4;0	DAG	GL	MEM	38	4	0	0.00649152907111898	0.00629535860308363	0.00586804589871993	0.00680128290307549	0.0069909233117494	0.00623795256073299	0.00468368905311798	0.00778246561271871	0.00609837293991334	0.00503727340510621	0.00538080513745705	0.0045718294084702	0.00408208347232993	0.00536182911691264	0.00469248107662046
DAG 16:0;0_22:6;0	DAG	GL	MEM	38	6	0	0.0139334402287203	0.0192403306215606	0.0137050034208063	0.0198806072021871	0.0171539857820935	NA	0.0207542630983226	0.016451271754198	0.0175093051261846	0.0184371728693796	0.024765494406756	0.0205366968700969	0.0187721093540054	0.0222572614295384	0.0219728334489352
DAG 16:0;0_24:1;0	DAG	GL	MEM	40	1	0	0.00140324413472845	0.00242684484111822	0.00122243603689982	0.00185004991725159	NA	NA	NA	NA	0.00204630836364445	NA	NA	NA	NA	NA	NA
DAG 16:1;0_18:0;0	DAG	GL	MEM	34	1	0	0.00479849371655185	0.00941987859113318	0.00621661784719465	0.00593582911465357	0.00705148384802308	0.00563539653766926	0.00988169789857109	0.0066862927129333	0.00899151369179391	0.00591484481284985	0.00793284201229755	0.00557785466627342	0.00582512305067694	0.0142216427742123	0.00658415036377727
DAG 16:1;0_18:1;0	DAG	GL	MEM	34	2	0	NA	NA	NA	NA	NA	NA	NA	NA	NA	NA	NA	NA	NA	0.0212000931073225	NA
DAG 16:1;0_20:1;0	DAG	GL	MEM	36	2	0	0.0011305084560444	0.00163123622791542	0.00132165908197202	0.00137614960452709	0.00159210059218503	0.0013622465217319	0.00208842007082728	0.00115020683257506	0.00226795696502867	0.0016357574099714	0.0027249195565385	0.00168509587114478	0.00200515249214493	0.00147828336194595	0.0024370564080565
DAG 16:1;0_22:0;0	DAG	GL	MEM	38	1	0	NA	NA	NA	0.00113274174978161	NA	NA	0.0023166640136023	NA	0.00169078017999795	NA	NA	NA	NA	NA	NA
DAG 16:1;0_24:0;0	DAG	GL	MEM	40	1	0	NA	0.00232436478902032	0.000705262453280685	0.000954707926553081	NA	NA	0.00430744607321636	NA	0.0032374475059033	NA	NA	NA	NA	NA	NA
DAG 16:1;0_24:1;0	DAG	GL	MEM	40	2	0	NA	0.000938782254938165	NA	NA	NA	NA	0.00180171027760635	NA	0.00100243809642684	NA	NA	NA	NA	NA	NA
DAG 17:0;0_19:0;0	DAG	GL	MEM	36	0	0	NA	NA	0.000593122314083331	NA	NA	0.000666383634223131	NA	NA	NA	NA	NA	NA	NA	NA	NA
DAG 17:1;0_18:0;0	DAG	GL	MEM	35	1	0	NA	NA	NA	NA	NA	NA	NA	0.00337610095822546	NA	NA	NA	NA	NA	NA	NA
DAG 18:0;0_18:2;0	DAG	GL	MEM	36	2	0	0.0101245176890485	0.0137594403329763	0.0106106714693606	0.0123622172729983	0.0139596381715459	0.0105435118552289	0.0129842349183252	0.0115809139743767	0.0143550709081502	0.0125241089145845	0.0176733204489121	0.014306257845976	0.0145909504371014	0.0183105738414329	0.0183826438026148
DAG 18:0;0_20:1;0	DAG	GL	MEM	38	1	0	0.0216541095570166	0.0342596581991148	0.0318415325728273	0.0364786676541686	0.0295293911482735	0.0359586162488706	0.035627065166379	0.125905451152042	0.0306738812062836	0.0120622050735526	0.168075114284358	0.0131840364445671	0.011178289361013	0.0325429244508149	0.0244451014703147
DAG 18:0;0_20:2;0	DAG	GL	MEM	38	2	0	0.00422796437186537	0.00547000565916284	0.00432003347860393	0.00433398512551273	0.00580762706512571	0.00416118344068464	0.00505927439885389	0.0074111621871806	0.00488822839297541	0.00448377971250319	0.0140168669204087	0.00470022905057206	0.00452742726793473	0.00549585565858281	0.00602053045827589
DAG 18:0;0_20:3;0	DAG	GL	MEM	38	3	0	0.0266308037520696	0.0435576760265813	NA	0.0312819073951438	0.0308393242254919	0.0342668370801056	0.0449722333352221	0.0355962605557528	0.0391724982580686	0.038112512273442	0.0395473785668429	0.0321364640748963	0.0395093129449426	0.038109361070128	0.0374463412598747
DAG 18:0;0_20:4;0	DAG	GL	MEM	38	4	0	0.333281633278186	0.428675330644058	0.420165236657999	0.373734401007534	0.374072385687737	0.38473036779565	0.376254841541479	0.323778845888306	0.376697271975637	0.387051617727574	0.363354294207837	0.39530533012984	0.370933813205093	0.423124476056149	0.439303986786224
DAG 18:0;0_22:1;0	DAG	GL	MEM	40	1	0	0.00408916923612982	0.00337785626506344	0.00213183955908202	0.00300336455199822	0.00410683284428989	0.00332291365879341	0.00406329172985904	0.0116836563602491	0.00288839936079183	0.00237320232976481	NA	NA	0.00159175001175175	0.00762135721025049	0.00268332559129658
DAG 18:0;0_22:2;0	DAG	GL	MEM	40	2	0	NA	0.000643776937071534	NA	NA	0.000824426516668863	NA	NA	NA	NA	NA	NA	NA	NA	NA	NA
DAG 18:0;0_22:3;0	DAG	GL	MEM	40	3	0	NA	NA	NA	NA	NA	NA	NA	NA	NA	NA	0.023993252751554	NA	NA	NA	NA
DAG 18:0;0_22:4;0	DAG	GL	MEM	40	4	0	0.0218533700827654	0.0221406102865643	0.020102849426072	0.0247880032336016	0.0260575500110294	0.0222238589498104	0.0210270466152765	0.0208118128126715	0.0188752324058077	0.0144346214602121	0.0160790098307702	0.0152976379911216	0.0147804379911095	NA	NA
DAG 18:0;0_22:5;0	DAG	GL	MEM	40	5	0	NA	NA	NA	0.00196058193746139	0.00200030083414849	NA	NA	NA	NA	NA	0.00520689547033052	NA	NA	NA	NA
DAG 18:0;0_22:6;0	DAG	GL	MEM	40	6	0	0.0130533080991712	0.0183054478058357	NA	0.0152986739235746	0.0163789691127483	0.0160945258313452	0.0194967326241574	0.0167901310083445	0.0184149184781856	0.0170202016660809	0.0193126385712135	0.0182553214316858	0.0152103719780677	0.0197310692878249	0.0169131301490234
DAG 18:0;0_24:1;0	DAG	GL	MEM	42	1	0	NA	NA	NA	NA	NA	NA	NA	NA	0.00081433244755727	NA	NA	NA	NA	NA	NA
DAG 18:1;0_18:2;0	DAG	GL	MEM	36	3	0	NA	NA	NA	NA	NA	NA	NA	NA	NA	NA	NA	NA	NA	0.0240537378102745	NA
DAG 18:1;0_18:3;0	DAG	GL	MEM	36	4	0	NA	NA	NA	NA	NA	NA	NA	NA	NA	NA	0.00108584476706125	NA	NA	0.00133450405024186	NA
DAG 18:1;0_19:0;0	DAG	GL	MEM	37	1	0	NA	NA	NA	NA	NA	NA	NA	0.0186942289050643	NA	NA	NA	NA	NA	NA	NA
DAG 18:1;0_20:0;0	DAG	GL	MEM	38	1	0	0.0142474959704658	NA	NA	NA	0.0169809240316968	NA	NA	NA	NA	0.0116684427714182	NA	0.0108905834540492	0.00962707356268372	NA	0.0212648641895538
DAG 18:1;0_20:1;0	DAG	GL	MEM	38	2	0	0.0557881282609917	0.0379313646362224	0.0349267419974097	0.0361014066584622	0.0581620071540079	0.0373572565623211	0.0318490958211503	0.0906577339097934	0.0344651822256838	0.0267655250384656	0.0938552113800256	0.0292913359712574	0.0277396359407795	0.0348540101074708	0.0386781405130387
DAG 18:1;0_20:3;0	DAG	GL	MEM	38	4	0	0.00654209392291071	0.0105936948630371	0.00710946851482891	0.00674531615591063	0.00743118232594595	0.00653382320544127	0.0101679896345366	0.00762123612635708	0.00899884980665367	0.0101126499003634	0.00961929793450746	0.00993260695160774	0.00917369751425239	0.0108309744453279	0.0102416313358659
DAG 18:1;0_20:4;0	DAG	GL	MEM	38	5	0	0.0568613403281075	0.0658952686959408	0.0506772689285215	0.049330146241574	0.0693258633879743	0.0508320912344456	0.0520959232672343	0.0557531965406322	0.04625671864514	0.048021211505255	0.055566673615742	0.0575721811993631	0.0515042708633371	0.0567337639902516	0.056940048206306
DAG 18:1;0_22:0;0	DAG	GL	MEM	40	1	0	0.0165393863190016	0.015142014236182	0.0126860640635184	0.0167202621791526	0.013162504107483	0.0171423795861472	0.017440935447303	0.0524794498906121	0.0195435104703725	0.0150062346834662	0.094357275008479	NA	0.0134693404629274	0.0345738328042622	0.0210843454491911
DAG 18:1;0_22:1;0	DAG	GL	MEM	40	2	0	0.0105164454309677	0.0112509444955401	NA	0.0134127137587966	0.0162092139631472	0.0106492247094379	0.0121768810367091	0.0490240088533619	0.014255105058365	NA	NA	NA	NA	0.0123824792604848	0.0207243415227512
DAG 18:1;0_22:3;0	DAG	GL	MEM	40	4	0	NA	NA	NA	NA	NA	NA	NA	NA	NA	NA	0.00153600180123759	NA	NA	NA	NA
DAG 18:1;0_22:4;0	DAG	GL	MEM	40	5	0	0.00600752489115324	0.00486517083340804	0.00539040930711986	0.0030526715823534	0.00547192384174706	0.0042907458546348	0.00545773942858697	0.00826421650699237	NA	NA	0.0100393848504501	NA	0.0116336197288668	0.0139416047060122	NA
DAG 18:1;0_24:0;0	DAG	GL	MEM	42	1	0	0.0144123061978486	0.0234662860073047	0.0194671113656686	0.0213397534272184	0.0135790841633308	0.0182015115898598	0.023471340997402	0.0190997245769824	0.0275100334984073	0.0133871517638446	0.0207494826244654	NA	NA	0.0167018094578521	0.016776219686417
DAG 18:1;0_24:1;0	DAG	GL	MEM	42	2	0	NA	0.0144502200896901	0.015432128282072	0.0130046240077924	0.0127472926282899	0.013721347104038	0.014886308149579	NA	0.0187249554881647	NA	NA	NA	NA	NA	NA
DAG 18:2;0_22:0;0	DAG	GL	MEM	40	2	0	NA	NA	NA	NA	NA	NA	NA	NA	NA	NA	0.0212415318225296	NA	NA	NA	NA
DAG 18:2;0_24:0;0	DAG	GL	MEM	42	2	0	NA	NA	NA	NA	NA	NA	NA	NA	0.00177737714781057	NA	NA	NA	NA	NA	NA
DAG 20:1;0_20:1;0	DAG	GL	MEM	40	2	0	0.00473577439018612	0.00393804885649315	NA	0.00363943566818181	0.00761575873940929	0.00359696435048264	0.00378010825938422	0.0207318079506424	0.00456106985650181	NA	0.0647282179222392	NA	NA	0.00254357165436886	0.00356161765514512
DAG 20:1;0_20:3;0	DAG	GL	MEM	40	4	0	NA	NA	NA	NA	NA	NA	NA	0.00176255433236885	NA	NA	0.00153853752574491	NA	NA	NA	NA
DAG 20:1;0_20:4;0	DAG	GL	MEM	40	5	0	0.00840565040927195	0.00880459138712355	0.00804455155606947	0.00581484826873983	0.00731191977234147	0.00754036845007541	0.00845499940710866	0.012808451635032	NA	NA	0.00964241077433949	NA	NA	NA	NA
HexCer 30:2;2	HexCer	SL	MEM	30	2	2	0.027081400011014	0.028972831273188	0.013734490264872	0.0172573937999393	0.0283120293027008	0.0213792855844358	0.0215234841732767	0.022850339307364	0.0189522800600641	0.0257577691872228	0.0167268766737794	0.0205754700687659	0.0207969064206955	0.0185181699238351	0.0172977187838931
HexCer 32:1;2	HexCer	SL	MEM	32	1	2	0.023742163288686	0.0185156414799801	0.0168272357241729	0.0206720109004192	0.0192234313355306	0.0217481197317506	0.015060115943352	0.0203492618805814	0.0168696084709097	0.0114915882280507	0.0140729060163898	NA	0.0137260289188782	0.0131997647251666	NA
HexCer 32:2;2	HexCer	SL	MEM	32	2	2	0.0177358636002232	NA	NA	NA	0.0151305988809227	NA	NA	0.0145894903231506	NA	NA	NA	NA	0.011905965540591	NA	0.0149404915249626
HexCer 34:1;2	HexCer	SL	MEM	34	1	2	NA	0.0232403450673659	0.0206949538296929	0.0219025589713272	0.0158368686967347	0.02197057419013	0.019891563922314	0.0145032762184494	0.0265406740577126	0.0130971523411391	0.020170459322692	NA	0.0196497355770745	0.0181645759897699	NA
HexCer 36:0;2	HexCer	SL	MEM	36	0	2	0.0341232592959389	0.0406233582854704	0.0355328623852843	0.0312924469349313	0.0343028424596236	0.0344303888703762	0.0401459224552144	0.0349977036170322	0.040415277721956	0.037439087967782	0.0364268421570265	0.0317385433162744	0.0406137249081985	0.0336213658932424	0.032108159869992
HexCer 36:1;2	HexCer	SL	MEM	36	1	2	0.28802294059829	0.395198142439498	0.376315394509887	0.364727245619131	0.286540473453424	0.350652910876085	0.357587937784987	0.277013259567115	0.379884573270196	0.291742642423425	0.302911242887669	0.295478269985557	0.311597027474596	0.30475167220883	0.307624851482703
HexCer 36:1;3	HexCer	SL	MEM	36	1	3	0.224168148770843	0.342224467484181	0.316929133303482	0.322041462619774	0.261193422662924	0.313761870739592	0.292164102691912	0.214070010992035	0.321060578815094	0.254907559986494	0.240608294507204	0.248447670223098	0.251290273928315	0.227804916730615	0.241332371087328
HexCer 36:2;2	HexCer	SL	MEM	36	2	2	NA	0.0201973119943026	0.0136324125387964	0.0105937410348018	NA	0.0166147550446776	0.0139488994523568	0.00935319946015488	0.01070353759616	0.0113277049849851	NA	NA	NA	NA	NA
HexCer 38:0;2	HexCer	SL	MEM	38	0	2	0.0254659170533575	0.0288015023536772	0.0240627275144239	0.0240490700314458	0.0296551398310589	0.0248710009694744	0.0259171871966597	0.0274813149704405	0.0286192634855753	0.0295984844415087	0.0281947506467252	0.022334236991789	0.0337894401739151	0.0401726647688627	0.0243890689444758
HexCer 38:1;2	HexCer	SL	MEM	38	1	2	0.114850936796094	0.103476490204988	0.100718137773092	0.0965309365755417	0.106908554842961	0.105777514775015	0.105807982140461	0.108964579107266	0.106898276574619	0.0963280891930579	0.104336447831722	0.104363025590978	0.11026481248331	0.106651894756559	0.109027697877859
HexCer 38:1;3	HexCer	SL	MEM	38	1	3	0.347631556466443	0.380932975811615	0.379204515712121	0.376230018619387	0.386225455107694	0.377608072185229	0.346988590724986	0.331971893908022	0.377271512744662	0.319539334846762	0.309187065448248	0.329487592616953	0.337816541653358	0.307294846048889	0.33073774158709
HexCer 40:0;2	HexCer	SL	MEM	40	0	2	0.140799387240442	0.138907629308495	0.118713722111799	0.118075969124394	0.148081885868709	0.112374936308431	0.134903541622381	0.126301266529301	0.133588439378833	0.145793483379252	0.151278765333598	0.139155360665821	0.154203515483806	0.147971554318769	0.153377629507482
HexCer 40:0;3	HexCer	SL	MEM	40	0	3	0.622623055695539	0.679979612334699	0.611026953331229	0.606656359229287	0.748579149723151	0.608976700736678	0.604886222752137	0.624988093563356	0.624876802042516	0.609435027272411	0.594843018565014	0.599337509852066	0.633475859719008	0.579910150086069	0.542092324153401
HexCer 40:1;2	HexCer	SL	MEM	40	1	2	0.499048621169055	0.533201493223275	0.496231717073583	0.471835229165121	0.503788945937873	0.509425006449237	0.522143846266205	0.500918530246303	0.556859704995572	0.523805333550837	0.544699892026271	0.517833186957926	0.564675633962475	0.54999716609138	0.548214420988611
HexCer 40:1;3	HexCer	SL	MEM	40	1	3	2.96535821347348	3.17743030755016	3.10662970717347	3.04333265198211	3.11821410711272	3.10039673902433	3.01941039681634	2.69629736164712	3.11293230430029	2.7418616684622	2.81188074698287	2.67965659491217	2.90467879586235	2.63975000006322	2.7062043397046
HexCer 40:2;2	HexCer	SL	MEM	40	2	2	0.12880715788152	0.135620752072916	0.123348467004719	0.119822683337944	0.151564784344248	0.127511974812794	0.128195131634848	0.120123055011722	0.13558378725771	0.113840531560711	0.122126416897815	0.134076976126459	0.132835547156254	0.120218357253396	0.118468509756666
HexCer 40:2;3	HexCer	SL	MEM	40	2	3	0.134688818437047	0.144155470358621	0.146252905510041	0.142714970048608	0.165663967049248	0.150382763621999	0.131707123228617	0.12026515982987	0.157441776416247	0.113466936713299	0.114015145424536	0.128523124431137	0.132831039192786	0.112068295708965	0.109752234858175
HexCer 42:0;2	HexCer	SL	MEM	42	0	2	0.104751162607482	0.115503204423495	0.0893089626610062	0.0778018349053184	0.117635314602826	0.083712694224303	0.0956070516604389	0.0966861505851556	0.0969020244492585	0.100762017000396	0.0993526953623434	0.0927465287152952	0.10692275038206	0.10173244343984	0.109059278360445
HexCer 42:0;3	HexCer	SL	MEM	42	0	3	0.180498039164145	0.180659173737021	0.170697374717051	0.15369304878	0.200494093417744	0.151433001809873	0.159394299651213	0.158357653900377	0.150332259189663	0.143443088445516	0.152502224636699	0.150348697625258	0.159639494043922	0.152380702699471	0.135941710632053
HexCer 42:1;2	HexCer	SL	MEM	42	1	2	1.1136577925196	1.09954231926638	1.03903175935183	0.978053211665008	1.10987364483344	1.02787476339522	1.08694326666338	1.19900935794309	1.09596539970633	0.985747190740587	1.17402306899592	1.01985978448712	1.06676291159686	1.07122843248964	1.06022544076014
HexCer 42:1;3	HexCer	SL	MEM	42	1	3	2.60555723441448	2.8120755729437	2.70630484967231	2.63462581800668	2.6995709715635	2.70192185359049	2.70139414359802	2.33615237185669	2.72370041066489	2.10613189795218	2.13214060487568	2.16434224263197	2.2648475414965	2.0507503764613	2.10275356905295
HexCer 42:2;2	HexCer	SL	MEM	42	2	2	2.05216126331614	1.98753537628131	1.97392310379291	1.9258941950246	2.13131711275674	2.02242779770622	1.87536910604699	1.89603482616961	1.85873218404742	1.56094009833924	1.68565774822802	1.61826003373164	1.72392673828748	1.60206229982137	1.63323632848282
HexCer 42:2;3	HexCer	SL	MEM	42	2	3	0.940302690497973	1.04143642552747	1.04156253036017	1.02431201359025	1.1402358563276	1.03508481092352	0.906882273994855	0.886261580523913	0.887753469293044	0.659169229464552	0.694913663646483	0.697451872017954	0.732259358286146	0.660577821928713	0.631839341421398
HexCer 44:1;3	HexCer	SL	MEM	44	1	3	0.0455483808046582	0.0438006360045737	0.0424664840477374	0.0427576512738353	0.0510668110763545	0.0426789884740808	0.0508846566085058	0.0398106899020101	0.0470452446208613	0.038112512273442	0.0416560494336686	0.0406142439157835	0.041639990152146	0.0405921665886889	0.0420655545216364
HexCer 44:2;2	HexCer	SL	MEM	44	2	2	0.0341287522425219	0.0340020910083173	0.0265542468313638	0.0318367528201841	0.0327394712745672	0.0244505309976991	0.0292182029101023	0.0351524477828341	0.0300170614544522	0.0321004825968692	0.0289808123972304	0.0310699051582662	0.0281728499271685	0.0311001812391524	0.0284457618019556
HexCer 44:2;3	HexCer	SL	MEM	44	2	3	0.0460471610927944	0.0527424061980209	0.0514097979840978	0.0515065892739322	0.0508627395806417	0.0453865361315719	0.0467436504039188	0.0481591220862673	0.0441371694389013	0.0365276764955054	0.0429288342650192	0.0451594204911506	0.0501811379847114	0.0408744324170234	0.0389795218574527
LPA 16:0;0	LPA	GPL	LYS	16	0	0	0.0013509626518565	0.00143376936045004	0.00191243845334342	0.00248374459174298	0.00175636104921864	0.00134882409453817	0.00140856492402685	0.00149488772231401	0.00123818457921231	NA	NA	0.00123938884938839	0.0011831987221751	0.00135301246459853	0.00156876716357045
LPA 18:0;0	LPA	GPL	LYS	18	0	0	NA	0.00159925645464907	NA	0.0017340022134629	0.00127870817520748	NA	0.000916540835837253	0.00105045110748677	0.00113375857570052	NA	0.00337178472980123	0.00109818829477033	NA	NA	NA
LPA 18:1;0	LPA	GPL	LYS	18	1	0	0.00837393566925148	0.00772022536846785	0.00723787192252978	0.00672527018111061	0.00704283069255008	0.00801289854392542	0.00728203014170772	0.00615128639414053	0.00685114075278163	0.00372103582538554	0.00436119488500028	0.0042819885254736	0.00426583306308353	0.00409059940098199	0.00404452854058679
LPA 20:0;0	LPA	GPL	LYS	20	0	0	0.00133353173888649	NA	NA	NA	NA	NA	NA	NA	NA	NA	NA	NA	NA	NA	NA
LPA 20:1;0	LPA	GPL	LYS	20	1	0	0.00618366619686988	0.00486083999466128	0.00511326536476847	0.00477913968211262	0.00491931141155178	0.00513059480053432	0.00449423483867425	0.00415580420682429	0.00385785006134231	0.00151062245762514	0.00260514653078215	0.00236469645691669	0.00222304261818529	0.00232253006988338	0.0022263605821394
LPC 14:1;0	LPC	GPL	LYS	14	1	0	NA	0.0109322641056471	0.0117382741107776	0.0122004394803709	0.0194485941332358	0.0108280280567366	NA	0.0119619867924375	0.0174196137623582	0.0112965723596632	0.0112878658713761	NA	NA	NA	NA
LPC 16:0;0	LPC	GPL	LYS	16	0	0	0.0915082114143711	0.150997217525071	0.130570879101162	0.125454096035429	0.0997142939296331	0.143660263932694	0.150806757391113	0.0934608279966216	0.140206677914334	0.121536406203141	0.10140152751381	0.117124748412529	0.123700393706812	0.107269819723829	0.116516320081275
LPC 16:1;0	LPC	GPL	LYS	16	1	0	NA	NA	NA	NA	NA	NA	0.0106644385924791	NA	NA	NA	NA	NA	NA	NA	NA
LPC 16:2;0	LPC	GPL	LYS	16	2	0	0.015986357384793	0.0129836955912496	0.0129925746611367	0.00868548224567874	0.0224495864615	0.0121180862780614	0.0114593366122479	0.0161766257069095	NA	NA	NA	NA	NA	NA	NA
LPC 18:0;0	LPC	GPL	LYS	18	0	0	0.0383196221703487	0.0526999835090909	0.0473695250171053	0.04002019359051	0.0378306579743314	0.0454512056616221	0.0506650652218613	0.039776687145453	0.0491414815460004	0.0398552572073673	0.0331028160281121	0.0407546953387838	0.0369219275746924	0.0368167861301421	0.0406902454846221
LPC 18:1;0	LPC	GPL	LYS	18	1	0	0.0925111530590298	0.10306270396033	0.100942923139988	0.108616011798378	0.0908369473891265	0.106124793408317	0.0959981836773513	0.088298563027039	0.104582215263923	0.0931675321531336	0.0712603893459596	0.078849343079205	0.0831128990224632	0.0784508250808385	0.086482256843339
LPC 20:4;0	LPC	GPL	LYS	20	4	0	NA	0.00925865874706796	0.0117433378027945	0.0119197089614883	0.00997645697550473	0.0105585759145436	0.0132670589343725	NA	NA	0.012651880151229	0.0107702946873826	NA	0.0114085163319829	0.0130999995265302	NA
LPC 22:6;0	LPC	GPL	LYS	22	6	0	NA	NA	0.0104668894122704	0.0100592663510044	NA	NA	NA	0.0118322954400364	NA	0.0104439914768021	0.0125660901737455	NA	0.0133538442565555	0.0105922319888149	NA
LPC O-16:2;0	LPC O-	GPL	LYS	16	2	0	0.0707823061378987	0.0474546890315128	0.058712724753919	0.0474680664340016	0.0630439905353694	0.0546077961839881	0.0419786655129807	0.0535077145319938	0.045579748717148	0.0514943636754349	0.0556186531342971	0.048590200136504	0.0549198284036697	0.0525711345070381	0.0592647987213969
LPE 16:0;0	LPE	GPL	LYS	16	0	0	0.179826202406911	0.152634303337623	0.177197563257812	0.176635790563712	0.204453533818061	0.173131988176684	0.130435254477149	0.189351884304669	0.161876322431121	0.239997388823836	0.195554300175911	0.238303723567536	0.257162065719652	0.241548234209072	0.24425302889536
LPE 16:1;0	LPE	GPL	LYS	16	1	0	0.0241800545504667	0.0320802553869433	0.0256420256699719	0.0253246884675903	0.0282292596349426	0.0270046816215558	0.0320530265371963	0.0245999026064966	0.0363659684083012	0.0306591084975135	0.0267158130376673	0.0316441209340954	0.0334953053292294	0.0349106025081461	0.0305910255883509
LPE 18:0;0	LPE	GPL	LYS	18	0	0	0.0423800175622255	0.0418662280060093	0.0415660311430299	0.0405616981981322	0.0437589949953827	0.0372397022190584	0.0401134098200575	0.0361640799863869	0.040004750461472	0.0466292049143301	0.0407433306811295	0.0515067394272284	0.0505978184287859	0.0472395475654615	0.0527323407267686
LPE 18:1;0	LPE	GPL	LYS	18	1	0	1.51120623500748	1.47470292669973	1.39065145617582	1.44143294468076	1.4735453045897	1.37935353670949	1.34071564720607	1.36335460914825	1.36138265341884	0.994481184007309	0.873111205775214	1.08872077250302	1.10101822243472	1.00742707958239	1.04104514141067
LPE 18:2;0	LPE	GPL	LYS	18	2	0	0.0140841729044778	0.016863818249368	0.0139506787831267	0.0146208395802734	0.0159932859999699	0.0142094940393059	0.0167966306640079	0.0140210409329729	0.0192517803837245	0.0226568125889872	0.0195847164076511	0.0208535813109688	0.0222103451426367	0.0238729776181814	0.0250843578811306
LPE 20:0;0	LPE	GPL	LYS	20	0	0	0.124664008097679	0.102101280468768	0.10793445294791	0.117381990013069	0.124104042338369	0.105738288161768	0.0935321310805426	0.112519498536818	0.0940030367863586	0.119958438075886	0.108853515149337	0.129434447564451	0.132043722070232	0.125788407352689	0.139453734264641
LPE 20:1;0	LPE	GPL	LYS	20	1	0	0.737831053120685	0.620724278715858	0.624171437176627	0.65350937415299	0.694258458631295	0.641744476417258	0.553086025385535	0.642748997247888	0.52321531038031	0.38072824340826	0.365138138425214	0.421956018403338	0.438213500278132	0.408709568460042	0.432752227550968
LPE 20:2;0	LPE	GPL	LYS	20	2	0	0.0649987272872798	0.0716348677423266	0.0641108143223159	0.0643165859648216	0.0691823300039922	0.0638211559343458	0.0626577417175102	0.0609250439227136	0.0660902478345419	0.0690570094388945	0.0630622737479959	0.0729617359461459	0.0787565972561123	0.0784707091660855	0.0799089071218452
LPE 20:3;0	LPE	GPL	LYS	20	3	0	0.0597416254003151	0.0884109246217262	0.0704884276269654	0.0740644440647239	0.0565286360591365	0.0665451227143073	0.0895559680401803	0.0591999034774381	0.0971812442816094	0.0994434949404763	0.0885880925471078	0.10477224577748	0.108284135806182	0.1113846120363	0.120838033226357
LPE 20:4;0	LPE	GPL	LYS	20	4	0	0.273646690560241	0.378164267042878	0.333885687446473	0.36085934410908	0.284044885475377	0.346218869333748	0.365926835905744	0.265963217017714	0.392963014176979	0.349626117944977	0.301536923279145	0.365333793872635	0.366191852558301	0.389745044250475	0.394937740425073
LPE 22:0;0	LPE	GPL	LYS	22	0	0	NA	0.00650175399311476	0.00597755483911894	0.00729532951068691	0.00613977395984346	0.00593541491565856	0.00583185453802716	0.0059781196763887	0.0059772293083656	0.00667063286316751	0.00721935163166613	0.00747513185837544	0.00889232111819666	0.00743728852914832	0.00922221051956955
LPE 22:1;0	LPE	GPL	LYS	22	1	0	0.096631403286127	0.0810407136891933	0.091397855018675	0.0903163021521329	0.113261457775296	0.0887006772182377	0.0730502938259873	0.0969998553790428	0.0753050800849523	0.0817540718104624	0.0805635503333305	0.0923908660877785	0.0946357096543731	0.0895528279290314	0.0960284048726397
LPE 22:2;0	LPE	GPL	LYS	22	2	0	0.0245943695288508	0.0222281173020808	0.0219227962937172	0.023719794280037	0.0236700265852487	0.0216894680565967	0.0207874939298382	0.020891079793801	0.0241066084545083	0.0234248994682127	0.0239420319477674	0.0263208201315796	0.0275845769805981	0.0272212099343575	0.0295238267969346
LPE 22:3;0	LPE	GPL	LYS	22	3	0	0.0213336453775909	0.029786296174515	0.0276469545268286	0.0289753011800585	0.0266083158140849	0.0275151355556958	0.0302824416642803	0.028991077016399	0.0327395647242164	0.0299373030305264	0.0280765876227757	0.0246867426279813	0.0304609084774672	0.0316246629401915	0.0269246167126394
LPE 22:4;0	LPE	GPL	LYS	22	4	0	0.312418281543995	0.301660407094308	0.297080809864065	0.310536465704451	0.304065560959091	0.301343289122226	0.284426483122599	0.296256370214623	0.294545446526571	0.272291529807994	0.243392457293805	0.280551772310906	0.298259136164626	0.295457828221602	0.306847125022143
LPE 22:5;0	LPE	GPL	LYS	22	5	0	0.032947842403057	0.0341923451102559	0.0314472376527784	0.0332306503929244	0.0308515231768859	0.0329974073422666	0.0348564091237004	0.0312601410962369	0.0414593155932959	0.0492797135080229	0.043885041580797	0.0481673162215864	0.0553218905384638	0.0555385209513743	0.0573815764265965
LPE 22:6;0	LPE	GPL	LYS	22	6	0	0.302807780725538	0.404031315394131	0.371298769214685	0.405287393491857	0.31608298499795	0.399683045998572	0.414635779345384	0.325082074066547	0.44965471366224	0.56272852952419	0.477135416933692	0.570020129996419	0.584894918477452	0.557526517968373	0.627785093613981
LPE 24:1;0	LPE	GPL	LYS	24	1	0	0.00831300161874365	0.00892233781613042	0.0106373013665686	0.00963479661019086	0.00879797181265274	0.00880648971232653	0.00766543371030427	0.00718981360354416	0.00829158631672236	0.00594882447057462	0.00592697813012737	0.00751889885216464	0.00654185585578865	0.00652862138801732	0.00667746411826502
LPE 24:2;0	LPE	GPL	LYS	24	2	0	NA	0.00308626613830476	NA	NA	NA	NA	NA	NA	NA	NA	NA	NA	NA	NA	NA
LPE 24:4;0	LPE	GPL	LYS	24	4	0	0.00634903717960431	0.00717302491477477	0.00604730374861316	0.00656397352395411	0.00649236184480648	0.00481669001321097	0.00627993888493417	0.00586193480718889	0.00703332996632239	0.00607931652062822	0.00588138647605164	0.00680899101359196	0.00706007092971061	0.0066060977967826	0.00605783791143645
LPE 24:5;0	LPE	GPL	LYS	24	5	0	NA	NA	NA	NA	NA	NA	NA	NA	0.00319659213665273	0.00302402173311359	0.00296599947388899	NA	0.00449513091802801	0.00418065958802114	NA
LPE 24:6;0	LPE	GPL	LYS	24	6	0	NA	0.00392274481847116	NA	0.00324217580885689	0.00297225153898109	0.00346067218792759	0.0030777802640239	NA	0.00406833022269645	0.00468103910260805	0.00416595996746865	NA	NA	0.00369455412178187	0.00494747203110816
LPE O-16:1;0	LPE O-	GPL	LYS	16	1	0	NA	0.00654488524087483	0.00703532975871455	0.0074028459140963	0.00505279010612319	0.00616632880772386	0.0060050998159022	0.00355331002095661	0.00604359622311162	0.0032992679526032	0.00235311248003995	NA	0.00429608022764576	0.00414623207463511	0.00420373446601158
LPE O-18:1;0	LPE O-	GPL	LYS	18	1	0	0.00528995996758048	0.0114046835934953	0.0104037914750612	0.013029288883113	0.00658854886412856	0.0103151926775358	0.00927828684543966	0.00544013359875902	0.00980871214040324	0.00514989919838362	0.00435673214589196	0.00530685669324749	0.00645604698289442	0.00730903153813864	0.00485765269280731
LPE O-18:2;0	LPE O-	GPL	LYS	18	2	0	0.00764702004786283	0.0123336216309159	0.0100099725814681	0.0105045893050191	0.0079994474269236	0.00975276602065356	0.00957885130904071	0.00644713334084784	0.0106375926355859	0.00562032950859514	0.00396632578895673	NA	0.00500114574580505	0.00621560078403319	0.00481102821054851
LPG 18:1;0	LPG	GPL	LYS	18	1	0	0.00136538359791631	0.00161651641027497	0.00237155060151742	0.00207725762327615	0.00150857936247039	0.0017529136946155	0.00163503991639567	0.00127833975667318	0.00121859717216252	0.00133415461665497	NA	0.00153684907327482	0.00164377368941671	0.00164216317402537	0.00171738793121069
LPI 18:0;0	LPI	GPL	LYS	18	0	0	0.00560010065462649	0.00554404929990034	0.00892852953191745	0.00788480733421994	0.00466441570841852	0.00557940083112065	0.00511820640006136	0.00447382083535606	0.00590393449488898	0.0061337854497153	0.00672081103931861	0.0091309386472827	0.00664457814183511	0.00734116581778517	0.00789677510468543
LPI 18:1;0	LPI	GPL	LYS	18	1	0	NA	NA	NA	NA	NA	NA	NA	NA	0.00127829573905816	NA	NA	0.00129000121648678	NA	NA	NA
LPI 20:4;0	LPI	GPL	LYS	20	4	0	0.00457519882076583	0.00373774964622564	0.00499730366508716	0.00522407004294796	0.00407016837671306	0.0045712637234299	0.00359733619231117	0.00448767398454129	0.0042436574801121	0.0056859052911918	0.00490156114033958	0.00721665910828577	0.00553190225747113	0.00595511155964609	0.00547764102929038
LPS 10:0;0	LPS	GPL	LYS	10	0	0	NA	NA	NA	0.00207634948007483	NA	NA	NA	NA	NA	NA	NA	NA	NA	NA	NA
LPS 18:0;0	LPS	GPL	LYS	18	0	0	0.00770176191305842	0.0107786264466697	0.0139935195878983	0.0133046373671586	0.00715802285183359	0.00918535087879145	0.0115258944622914	0.00604944941824954	0.0117073512631875	0.00891687706573292	0.0107217996646414	0.0138333154371078	0.00971573777768422	0.0111429942976891	0.0111361509733059
LPS 18:1;0	LPS	GPL	LYS	18	1	0	0.0182222813476269	0.0263623763939262	0.0254796533611625	0.0246784700706767	0.0171783836848815	0.0201811662319136	0.0284924939895362	0.0168603451445595	0.0283322749862739	0.0133204262181621	0.0131374923216949	0.0180044079589439	0.0144327482798488	0.0152397391009763	0.0161816081928795
LPS 20:1;0	LPS	GPL	LYS	20	1	0	0.0021757116631315	0.00216910145687239	0.00267810119639169	0.00224033665346703	0.00206218356904488	0.00195733326337702	0.00193352389054505	0.00198184974357867	0.00152457998757991	NA	NA	0.00156478568665332	NA	0.00149051946708874	NA
LPS 20:4;0	LPS	GPL	LYS	20	4	0	NA	0.00179152892729351	NA	NA	NA	0.00164032057072892	0.00161045113168884	NA	0.00113401930412725	0.00251920468802515	NA	0.00178296484069583	0.00217548649436271	0.00174034374566145	0.00167855367155152
LPS 22:6;0	LPS	GPL	LYS	22	6	0	0.00474755127584634	0.00468166166648675	0.00547223029481948	0.00545281387419992	0.00431397106614137	0.00480289175021229	0.0055609477365581	0.00491615941509994	0.00545070664974751	0.007077142447787	0.00653511106560194	0.00858858024165495	0.00679335396507315	0.00796854219003037	0.00801048227358251
PA 14:0;0_16:0;0	PA	GPL	MEM	30	0	0	NA	NA	NA	NA	NA	NA	NA	NA	NA	0.0106987632619303	NA	0.0129205840319554	0.0131606956108292	0.0154399656732911	0.014660461560945
PA 14:0;0_18:0;0	PA	GPL	MEM	32	0	0	0.00603513083618246	NA	0.00842738243501656	NA	NA	NA	0.00710510375124638	0.00857393762245134	NA	0.0120734243539142	0.0142580112605022	0.00982002334948612	0.0100571980957857	0.0123594814494846	0.0131924997814002
PA 14:0;0_18:1;0	PA	GPL	MEM	32	1	0	NA	NA	0.00374793479609709	NA	NA	NA	NA	0.00649433575768119	0.00445054180688998	0.00818037168335021	NA	0.00867983858450861	0.00970942614024925	0.0117224547651097	0.00843756850100613
PA 14:0;0_20:0;0	PA	GPL	MEM	34	0	0	NA	NA	NA	NA	NA	NA	NA	NA	NA	NA	NA	0.00428689794066956	NA	NA	NA
PA 14:0;0_20:1;0	PA	GPL	MEM	34	1	0	NA	NA	NA	NA	0.00658402250409985	NA	0.00637803111259446	NA	NA	0.00932877227271645	NA	NA	NA	0.0088405561295905	0.00733448763577225
PA 16:0;0_16:0;0	PA	GPL	MEM	32	0	0	0.0211885216197179	0.0264632188499886	0.0229921014567693	0.0295465159030087	0.0287411480757458	0.0255100394908442	0.018301243485435	0.0225699044087322	0.0246469986860528	0.0318899827507274	0.0289403677613693	0.0347769820852844	0.0311170777379749	0.0313148683616252	0.035393474141366
PA 16:0;0_16:1;0	PA	GPL	MEM	32	1	0	0.00920009270856266	0.0193512049383243	0.010162956765872	0.0158745957552151	0.0145016244262496	0.014448115133195	0.0196787882761128	0.0109429870739841	0.0115879197842892	0.0152878334380422	0.0304086531359896	0.0189158707555806	0.0189342722652877	0.0160108888798694	0.0139457618577613
PA 16:0;0_18:0;0	PA	GPL	MEM	34	0	0	NA	NA	NA	NA	0.0577001648569361	NA	NA	0.0662749013071251	NA	NA	0.0940315657107735	NA	NA	NA	NA
PA 16:0;0_18:1;0	PA	GPL	MEM	34	1	0	0.407985270209496	0.338103150189087	0.353682436099028	0.319710628560754	0.373533109405079	0.356529444786717	0.272624578959711	0.452536031031375	0.24206178962673	0.293718599935275	0.287329502575301	0.342967736920464	0.345356410215793	0.251772300657169	0.258127733124684
PA 16:0;0_18:2;0	PA	GPL	MEM	34	2	0	NA	0.00988519886454911	NA	NA	NA	NA	0.0111208908532097	NA	0.00871367865415806	0.013551174600102	0.0166429464974477	0.0119936269197785	0.0114645425983276	0.0116265409062592	0.0119753500032693
PA 16:0;0_19:1;0	PA	GPL	MEM	35	1	0	NA	NA	NA	NA	0.00379295006031704	NA	NA	NA	NA	NA	NA	NA	NA	NA	NA
PA 16:0;0_20:0;0	PA	GPL	MEM	36	0	0	0.00923622527298349	NA	NA	NA	0.00724909095956638	NA	0.00678739804955353	0.00854711540077098	0.00638511062180464	NA	NA	0.00769124671784365	0.00707258508841279	0.00630171183526868	0.00688862620057435
PA 16:0;0_20:1;0	PA	GPL	MEM	36	1	0	0.0840386499697723	0.0485763951921057	0.0640691635836837	0.0653963394967128	0.0773129256718438	0.0565770450764509	0.0399866994624947	0.0916294778781853	0.0383669810710017	0.0517294018313887	0.0568535324549079	0.0569635151372379	0.0501105056235826	0.0431755064135516	0.0432907544535567
PA 16:0;0_20:2;0	PA	GPL	MEM	36	2	0	NA	NA	NA	NA	NA	NA	NA	0.0159008213873927	NA	0.0107398387675905	NA	0.0115726941347339	0.00979620525130678	NA	0.00825403394179544
PA 16:0;0_20:3;0	PA	GPL	MEM	36	3	0	NA	NA	NA	NA	NA	NA	0.0104907155857762	NA	NA	0.00787118780947648	NA	NA	NA	0.00635599566977795	NA
PA 16:0;0_20:4;0	PA	GPL	MEM	36	4	0	0.0231795196514047	0.0357791444420755	0.0252067404585921	0.0299509049203493	0.0203020464177551	NA	0.0346635962012857	NA	0.0271183375619742	NA	NA	NA	0.01789311673594	NA	0.0145401157340365
PA 16:0;0_22:0;0	PA	GPL	MEM	38	0	0	NA	NA	NA	NA	NA	NA	NA	NA	NA	NA	NA	NA	NA	NA	0.00246742767069401
PA 16:0;0_22:1;0	PA	GPL	MEM	38	1	0	NA	NA	NA	0.0129454283070228	NA	NA	0.0116284212674679	NA	NA	NA	NA	NA	NA	0.011174752311301	0.0110718885786414
PA 16:0;0_24:0;0	PA	GPL	MEM	40	0	0	NA	NA	NA	NA	NA	NA	0.00532700168519348	NA	0.00448348170838977	NA	NA	NA	NA	NA	NA
PA 16:0;0_24:1;0	PA	GPL	MEM	40	1	0	NA	0.00351291317993329	0.0031522209849252	NA	NA	NA	NA	NA	NA	NA	NA	NA	NA	NA	0.00205836790266956
PA 16:1;0_18:0;0	PA	GPL	MEM	34	1	0	NA	0.0152660983302802	0.0138718727610008	0.0149188361801241	0.0118714959854965	NA	0.0122497993420043	NA	0.0117304256798887	0.014238988706941	0.0299200287340713	0.0103028261552114	0.0143623911520387	0.0145689810782574	0.0127714444203633
PA 16:1;0_18:1;0	PA	GPL	MEM	34	2	0	NA	0.00349703760140198	NA	NA	0.00774156450284961	NA	0.00602118940932597	NA	0.00253243646621932	0.00420989369074629	NA	0.00598506262019828	0.00499464315507651	0.00459625495420401	0.00413913578054975
PA 16:1;0_20:0;0	PA	GPL	MEM	36	1	0	NA	NA	NA	NA	NA	NA	NA	NA	NA	0.00283974806236788	NA	NA	NA	0.0021738896537901	NA
PA 16:1;0_20:1;0	PA	GPL	MEM	36	2	0	NA	NA	NA	NA	0.00642015005961336	NA	NA	NA	NA	NA	NA	NA	NA	NA	0.00500668736422998
PA 16:1;0_22:0;0	PA	GPL	MEM	38	1	0	NA	0.000395438185668374	NA	NA	NA	NA	NA	NA	NA	NA	NA	NA	NA	NA	NA
PA 17:0;0_18:1;0	PA	GPL	MEM	35	1	0	0.00388420940309988	0.0126607729324636	0.0164013386371986	0.00621900273253836	0.00487154271799849	0.0122617730217509	0.0121560818421636	0.0175358537748522	0.00491640040858962	0.00450589520275566	NA	0.013504589541651	0.0110527520243082	0.00373311185936047	0.0153099409034773
PA 17:1;0_17:1;0	PA	GPL	MEM	34	2	0	NA	NA	NA	NA	NA	NA	NA	NA	NA	NA	NA	NA	0.00055232817748559	NA	NA
PA 17:1;0_18:0;0	PA	GPL	MEM	35	1	0	0.00677457886215093	NA	NA	0.0113193454479262	0.00706134521069185	NA	NA	NA	0.00776759302804308	0.00677087540291207	NA	NA	NA	0.00702209636434395	NA
PA 18:0;0_18:0;0	PA	GPL	MEM	36	0	0	0.00436916318336909	NA	NA	NA	0.00365793222665765	NA	0.00341026064705729	0.00376260498127522	0.00429030794833481	NA	NA	0.00295362509874171	0.00247260065829307	0.0029996850295804	0.00273258968635653
PA 18:0;0_18:1;0	PA	GPL	MEM	36	1	0	0.190186363547703	0.143364234219566	0.159311465003929	0.167656680027312	0.178474877426508	0.15999654677586	0.11324391363937	0.202878897661666	0.100552795496131	0.0854865229317992	0.0887635642295991	0.0946097571531544	0.0902933421855048	0.0705884628451886	0.0767875484977542
PA 18:0;0_18:2;0	PA	GPL	MEM	36	2	0	0.0210698352254662	0.0221097486130757	0.0186132018688605	NA	0.0188400273717593	0.0192575106636524	0.0204315136347022	0.0221826198382002	0.0174801977461129	0.0210315867330388	0.0301374624819605	0.0195426664471349	0.0184996951411014	0.0210457511005133	0.0154245929261055
PA 18:0;0_20:0;0	PA	GPL	MEM	38	0	0	NA	NA	NA	NA	NA	NA	NA	NA	NA	NA	NA	NA	NA	NA	0.00475292587655652
PA 18:0;0_20:1;0	PA	GPL	MEM	38	1	0	0.0251021901210255	0.0168090790517141	0.0220162803236445	0.0163259623053393	0.0260891292038314	0.0188815321811554	0.0129530361265069	0.0263306248446997	0.0151974641422393	0.0160355865209573	0.0399618333103067	0.0156355833285432	0.014678795466544	0.00790089552422405	0.00926879605071536
PA 18:0;0_20:2;0	PA	GPL	MEM	38	2	0	0.00296508362890527	0.00214246842614551	0.00237654868227205	0.00166652146012103	0.00347641132706146	0.00153520933393391	0.00205261855234541	0.00387283190142557	0.00132868001105848	0.00237659603251167	0.0025015260436882	0.00316728525061194	0.00247527827947685	0.00202601399426825	0.00248048458512195
PA 18:0;0_20:3;0	PA	GPL	MEM	38	3	0	NA	NA	NA	NA	0.00455467305285071	NA	0.00697568091993612	NA	0.0104015353786464	0.0104698095301868	0.0116445978370818	0.0101939951735613	0.0133724786922492	0.0129817127566576	0.00646715626085956
PA 18:0;0_20:4;0	PA	GPL	MEM	38	4	0	0.0607883960107048	0.0694995378949928	0.0603860302532463	0.0617859791123349	0.0586662576595576	0.0576945792563681	0.0633598983574893	0.0732671560840978	0.0518780776925931	0.0492868653604126	0.0467946099434796	0.0454509211230996	0.0451735853283995	0.0447652221219359	0.0365933103425965
PA 18:0;0_22:1;0	PA	GPL	MEM	40	1	0	0.0103715727168531	0.0178807440019389	0.0141363227958858	0.0121472980676101	0.0111414547950374	0.0164351636093804	0.0137417411276751	0.0189906662819813	0.0134955545775044	0.0132636151326473	0.0163026568782866	0.0100658465929088	0.00954897000126264	0.0121942666803232	0.0106454109141516
PA 18:0;0_22:2;0	PA	GPL	MEM	40	2	0	0.000829024856104118	0.000972109595819284	NA	NA	0.000423431475737828	NA	NA	NA	0.000721877234840021	NA	NA	0.00108112089635749	NA	0.000938909316466977	0.000904945616294934
PA 18:0;0_22:4;0	PA	GPL	MEM	40	4	0	NA	NA	NA	NA	NA	NA	0.00372143952559194	NA	NA	NA	NA	NA	NA	NA	NA
PA 18:0;0_24:1;0	PA	GPL	MEM	42	1	0	NA	NA	NA	NA	NA	NA	0.00673010336504465	NA	NA	NA	NA	NA	NA	NA	NA
PA 18:1;0_18:1;0	PA	GPL	MEM	36	2	0	0.0693792444021509	0.0598407001094324	0.0551611575698695	0.0855337995335518	0.0702112387082884	0.0551756498165186	0.0552424954137248	0.0916767424125434	0.0423858688626612	0.0452364961780094	0.0434459875513364	0.0596803325510103	0.0544095653740479	0.0452133665720611	0.0352101092701724
PA 18:1;0_18:2;0	PA	GPL	MEM	36	3	0	NA	NA	NA	NA	NA	NA	NA	NA	NA	0.00436018749479539	NA	NA	0.0118068090731909	0.00446951421586019	0.00805114106507925
PA 18:1;0_20:0;0	PA	GPL	MEM	38	1	0	0.0359338796584862	0.0258764564379413	0.0284769334486324	0.0219813743074101	0.0332380218690045	0.0286385591060205	0.0194393552900676	0.039578257418636	0.0212588534858811	0.0220739817571461	NA	0.0211715813957646	0.0193128385948246	0.00940124556305155	0.011881208634044
PA 18:1;0_20:1;0	PA	GPL	MEM	38	2	0	0.0385225446604862	0.0269873676744774	0.0234716823484793	0.0299247819372543	0.043774613349819	0.020544111008821	0.0251450976112493	0.0530157939322603	0.0161747257051575	0.0206888444886779	0.0162930218052816	0.0251789461054594	0.0259994122110004	0.0143164734178487	0.0166512151521321
PA 18:1;0_20:2;0	PA	GPL	MEM	38	3	0	NA	NA	NA	NA	0.00299253351883051	NA	NA	NA	NA	NA	NA	NA	NA	NA	0.00382903170075173
PA 18:1;0_20:3;0	PA	GPL	MEM	38	4	0	NA	NA	NA	NA	NA	NA	NA	NA	NA	NA	NA	NA	NA	NA	0.0080060179361165
PA 18:1;0_20:4;0	PA	GPL	MEM	38	5	0	0.0195634239589888	NA	NA	NA	0.0188501741377027	NA	0.0175493545976045	0.0204502147797823	0.0133990130330182	NA	NA	0.012013013519113	NA	NA	0.0116033900134118
PA 18:1;0_22:0;0	PA	GPL	MEM	40	1	0	0.0029437841350294	0.0026113065124711	0.00195788420255689	0.00295548121486632	0.00195801579077411	0.0022172975357212	0.00347762005553677	0.00340813415003437	0.00327634029760978	0.0014034801900207	0.00159793586159083	0.00229251878421423	0.00165341886649164	0.00156070996893019	0.00151171284591087
PA 18:1;0_22:1;0	PA	GPL	MEM	40	2	0	0.00569065479879573	0.00594208222270546	NA	NA	0.00569121514660912	NA	0.00512779303895592	0.00537822564226246	0.00462431548792173	NA	NA	0.0058233428839872	0.00535020185206201	0.00400565610050146	0.00404476147595561
PA 18:1;0_24:0;0	PA	GPL	MEM	42	1	0	0.0119762048538004	0.0191866073276994	0.0179157143501648	0.0172127738309631	0.00883975485205307	0.0134723247425748	0.0151032675745679	0.0152959485395434	0.0155858660885224	0.00701902737796548	0.00666041160049517	0.00804823032762207	0.0067274225564553	0.00887485849722494	0.00744659125290848
PA 18:1;0_24:1;0	PA	GPL	MEM	42	2	0	0.00511927852251675	0.00849612226866124	0.00515301199757765	0.0051678904601616	0.00440790102123355	0.00551127342491418	0.00871371325789749	0.00435550922524708	0.00512934321224607	NA	NA	0.00177597710224358	NA	0.00280064029727732	NA
PA 18:2;0_18:2;0	PA	GPL	MEM	36	4	0	NA	NA	NA	NA	0.000518838944895456	NA	NA	0.0286805345692244	NA	NA	NA	NA	NA	NA	0.000543654230232679
PA 18:2;0_20:0;0	PA	GPL	MEM	38	2	0	NA	NA	NA	NA	NA	NA	NA	NA	NA	NA	NA	NA	NA	NA	0.000488472410199562
PA 18:2;0_20:1;0	PA	GPL	MEM	38	3	0	NA	NA	NA	NA	0.000857756267829853	NA	0.00132825990149574	NA	NA	0.00214985823820221	0.00243784236743105	0.0024368323553217	NA	NA	0.00139136692258875
PA 20:0;0_20:0;0	PA	GPL	MEM	40	0	0	NA	NA	NA	NA	NA	NA	0.00315348336144985	NA	0.00232071850720813	NA	NA	NA	NA	NA	NA
PA 20:0;0_20:1;0	PA	GPL	MEM	40	1	0	0.0118497361030386	0.00669210877702381	0.00771889429170259	0.012498883803507	0.0116489548207279	0.00741358862171224	0.0114998477318516	0.0131503640596355	0.00858655622638004	0.00485616921031873	0.0084867491347459	0.00653573348752182	0.00602155088153423	0.00491681206740758	0.00474012792918182
PA 20:0;0_20:2;0	PA	GPL	MEM	40	2	0	NA	NA	NA	NA	NA	NA	NA	NA	NA	NA	NA	NA	NA	NA	0.000996779903384272
PA 20:0;0_20:4;0	PA	GPL	MEM	40	4	0	NA	NA	NA	NA	NA	NA	0.00237857229034469	NA	NA	NA	NA	NA	NA	NA	NA
PA 20:0;0_22:1;0	PA	GPL	MEM	42	1	0	0.00975683067786467	0.0125334132677907	0.0111163266313723	0.012546755446374	0.0120405675263018	0.0128317817574809	0.00698215964958816	0.0118713504219367	0.00687623034410511	0.00654626912141159	0.00980737002541336	0.00576578164308146	0.00637290168451313	0.00718501624220623	0.00626396565880441
PA 20:1;0_20:1;0	PA	GPL	MEM	40	2	0	0.00865433039966481	0.00676749913374286	NA	NA	0.00935013948941178	NA	0.00737832901596054	0.00831686142291002	0.00623370090440315	NA	NA	0.00494916188125078	0.00438751794762671	0.00444793444711812	0.00411853488397414
PA 20:1;0_22:0;0	PA	GPL	MEM	42	1	0	0.00263780954644124	0.00212870111293665	NA	NA	NA	NA	NA	NA	NA	0.00106105809052477	0.00158994838606967	NA	NA	NA	NA
PA 20:1;0_22:1;0	PA	GPL	MEM	42	2	0	0.00856066379042043	0.00853348739183923	0.00746963612099165	0.00801993623595294	0.00877107731074366	0.00856977347568487	0.0088912139204472	0.0104762573265951	0.00660029272643888	NA	NA	0.00482073438961729	NA	0.00590791917959729	NA
PC 12:0;0_16:0;0	PC	GPL	MEM	28	0	0	NA	NA	NA	NA	NA	NA	NA	NA	NA	NA	NA	NA	NA	0.0162009662146078	NA
PC 12:0;0_18:0;0	PC	GPL	MEM	30	0	0	NA	NA	NA	NA	NA	NA	NA	NA	NA	NA	0.0318089836631666	NA	NA	NA	NA
PC 14:0;0_14:0;0	PC	GPL	MEM	28	0	0	NA	NA	NA	NA	NA	NA	NA	NA	NA	NA	NA	NA	NA	0.005280014460222	NA
PC 14:0;0_16:0;0	PC	GPL	MEM	30	0	0	0.139145565534901	0.180549946668136	0.139415551528909	0.174103157596298	0.156003049895538	0.160786098899894	0.187403022843527	0.137700803606018	0.214569400485475	0.299328139809619	0.296550492637318	0.344415473623563	0.335112884049065	0.429159080445843	0.374706708192316
PC 14:0;0_17:0;0	PC	GPL	MEM	31	0	0	0.0247349158312379	0.0257079193613422	0.0401702616773812	0.0323250037501023	0.0297658382478308	0.0302964990460364	0.0286031845783212	0.0341044987880661	0.0275051600258498	0.0267263971503916	0.0250827082149932	0.0289671973508918	0.029257178001159	0.0278426058314801	0.0216376764760422
PC 14:0;0_18:0;0	PC	GPL	MEM	32	0	0	0.129564829774232	0.121790313539559	0.129581172812247	0.133244812650609	0.128530913503687	0.136748515555349	0.133653184561846	0.120567289430869	0.143118703372375	0.207889751031028	0.196960334666306	0.208620891350506	0.195922189793102	0.227989847342722	0.220683350990097
PC 14:0;0_18:1;0	PC	GPL	MEM	32	1	0	0.10258391275625	0.13191221571679	0.11294658909296	0.111311760382326	0.10926632293877	0.109548456834436	0.156613865148359	0.104518038531904	0.155824411551987	0.212375978639712	0.215371929926387	0.257899817886284	0.222033773424556	0.266402744046277	0.265845415639659
PC 14:0;0_18:2;0	PC	GPL	MEM	32	2	0	NA	NA	NA	NA	NA	NA	NA	NA	NA	NA	1.18955419608087	NA	3.12241853865175	NA	NA
PC 14:0;0_20:0;0	PC	GPL	MEM	34	0	0	0.0119225278780256	0.00982409702056298	0.0102215458498471	0.00995644770087335	0.0103809175851565	0.00843913313663349	0.0117945782750313	0.0106569716373242	0.0102238899246356	0.0139752144147725	0.0154776739669931	0.0135904217981471	0.0144592521084171	0.0163259677585164	0.0182225709256849
PC 14:0;0_20:1;0	PC	GPL	MEM	34	1	0	0.0435286546350548	NA	0.0381556798866999	0.0387669987402843	0.0440572359810789	0.0394321585487655	0.0401716236249063	0.0448683188423912	0.0443320926405791	0.0430967348323946	0.052345092117169	0.0425454019336093	0.0427960417489429	0.0557451423887177	0.0494483222547972
PC 14:0;0_20:2;0	PC	GPL	MEM	34	2	0	0.0245286751975113	0.0119792657581321	0.0158207376808429	0.0197349728410958	0.0155810386376429	0.0114137275871659	0.0185936306279961	0.0180379854917286	0.0153943656220815	0.0240894901160823	0.0203677357421627	0.0227837616855348	0.0183435417620434	0.0272914274751403	0.02369649810133
PC 14:0;0_20:3;0	PC	GPL	MEM	34	3	0	0.410159876734343	0.207337782359242	0.36562102828975	0.242271040551475	0.293592924274923	NA	0.140591120985651	0.274181543732739	0.154114865205512	0.16283528771868	0.146938941040523	0.158537211447362	0.128667231375155	0.15936083214048	0.206054195325674
PC 14:0;0_20:4;0	PC	GPL	MEM	34	4	0	0.282877198448064	0.395243853568126	0.358328807386443	0.323000034164394	0.297672070962983	0.332620955485341	0.435298995380326	0.297431156920354	0.46980576905753	0.598969021865672	0.58980713543868	0.582896343489512	0.560001944207509	0.646147611742159	0.724460367718928
PC 14:0;0_22:0;0	PC	GPL	MEM	36	0	0	NA	NA	0.00338473882626508	NA	NA	NA	NA	NA	0.00292401268542216	0.0022636617967925	0.0039238150911666	0.00237432013275487	NA	0.00355097506399982	NA
PC 14:0;0_22:1;0	PC	GPL	MEM	36	1	0	NA	NA	NA	NA	NA	NA	NA	NA	0.00418674744151996	0.00337303355073879	0.00595798946274752	0.00526717651430942	0.0061655447294353	0.00781577154974452	0.00558626295684099
PC 14:0;0_22:4;0	PC	GPL	MEM	36	4	0	NA	NA	NA	NA	NA	NA	NA	NA	NA	NA	NA	0.0161959890619991	NA	NA	NA
PC 14:0;0_22:6;0	PC	GPL	MEM	36	6	0	NA	NA	NA	NA	0.0793699493875202	NA	NA	NA	0.107930460477592	0.168583665142642	0.176734474051682	0.150859173720806	0.144367100110381	0.1873480368433	0.196696981019762
PC 14:0;0_24:0;0	PC	GPL	MEM	38	0	0	NA	0.00239014039605879	0.0012003583397059	NA	0.00203567707968292	0.00279734524264684	NA	NA	0.00187884378064364	NA	NA	NA	0.00164520818023033	NA	NA
PC 14:0;0_24:1;0	PC	GPL	MEM	38	1	0	0.00158024337225663	NA	NA	NA	0.00165245557014785	NA	0.00141827135137657	NA	NA	NA	0.00182250844288473	NA	NA	0.00344631509179436	NA
PC 15:0;0_15:0;0	PC	GPL	MEM	30	0	0	NA	NA	NA	NA	0.000864812184262543	NA	NA	NA	NA	NA	NA	NA	0.000814135219936392	NA	NA
PC 15:0;0_16:0;0	PC	GPL	MEM	31	0	0	0.145193176929669	0.24408916641314	0.257085357080711	0.286747267632737	0.235967208900759	0.242654227970122	0.220545881005142	0.191151992445425	0.255527445512896	0.211164316421949	0.197788234548721	0.211979421828837	0.21536276921978	0.190281917377401	0.186995540687756
PC 15:0;0_17:0;0	PC	GPL	MEM	32	0	0	0.00342805129697574	0.00273947977073652	0.00309002229636832	0.00512313517183424	0.00655825738372022	0.00299424529404861	0.00324277732746841	0.00224867415921388	0.0034489415348167	0.00591851895581138	0.00701464600413957	0.00494821375018127	0.00322824192735766	0.00503889464881865	0.00395740068562866
PC 15:0;0_17:1;0	PC	GPL	MEM	32	1	0	NA	NA	NA	NA	NA	NA	NA	NA	NA	NA	NA	NA	NA	0.00308532346912815	NA
PC 15:0;0_18:0;0	PC	GPL	MEM	33	0	0	0.0339660022111998	0.0355982893427379	0.0343769503559686	0.0395190509029465	0.0521874946012539	0.0346048409261194	0.0336585288471013	0.0409048518253642	0.0369001694553028	0.0353928657630994	0.0333111210166366	0.0328497313151804	0.0318209291351929	0.0295026783156556	0.0266179287611477
PC 15:0;0_18:1;0	PC	GPL	MEM	33	1	0	0.0800365103735245	0.0923485798344248	0.0968547827180008	0.0896428407956671	0.103047956391952	0.100562681957978	0.0965450617046121	0.0712624190130493	0.10452874523125	0.0971323599650189	0.092478588422285	0.103792022071574	0.100151066155033	0.102220634530476	0.0970539313723121
PC 15:0;0_18:2;0	PC	GPL	MEM	33	2	0	NA	NA	NA	NA	NA	NA	0.038568512452878	NA	NA	NA	NA	NA	NA	NA	NA
PC 15:0;0_20:1;0	PC	GPL	MEM	35	1	0	0.030659382076307	0.0290993271925349	0.0300531894483539	0.0346832946066615	0.0464012068671568	0.0300653972827563	0.0231100996289404	0.0297841709837213	0.0240829005177759	0.0227391324495577	0.0235345477073152	0.0242931481070497	0.0279852743489955	0.0236143519052013	0.0173082008754901
PC 15:0;0_20:4;0	PC	GPL	MEM	35	4	0	NA	NA	NA	NA	NA	NA	0.0283182088231835	NA	NA	NA	NA	NA	NA	NA	NA
PC 15:0;0_22:0;0	PC	GPL	MEM	37	0	0	NA	NA	NA	NA	0.337541288420188	NA	NA	NA	NA	0.150672390815919	NA	NA	NA	NA	NA
PC 15:0;0_22:1;0	PC	GPL	MEM	37	1	0	NA	NA	NA	NA	NA	NA	NA	NA	NA	NA	NA	NA	NA	0.0712893917681797	0.0532044066196496
PC 16:0;0_16:0;0	PC	GPL	MEM	32	0	0	2.00224887425246	2.19064142728913	2.27039828190553	2.37669939904892	1.92309558161871	2.40324425307449	2.18632086068319	1.95212196652309	2.42667622556003	3.27639519519771	3.27028133802853	3.3304974689945	3.26178142147764	3.48138271492566	3.40255420286466
PC 16:0;0_16:1;0	PC	GPL	MEM	32	1	0	0.161059589972682	0.38806047203652	0.261329772889883	0.284091314298182	0.206903522507207	0.278774528502158	0.527103459520354	0.194903760428437	0.47714577139089	0.533804311962816	0.533624034789913	0.563842807926753	0.547953695255662	0.644830846377024	0.592540583954904
PC 16:0;0_16:2;0	PC	GPL	MEM	32	2	0	NA	NA	NA	NA	NA	NA	NA	NA	NA	NA	4.18098397685705	NA	NA	5.39013905510445	6.23826601680142
PC 16:0;0_17:0;0	PC	GPL	MEM	33	0	0	0.254518400474795	0.30456755735754	0.311185265683606	0.33402517863674	0.327276142634775	0.285896824112578	0.267217928372097	0.32655687210294	0.280952025272223	0.265979389815015	0.269084002371371	0.254958322089899	0.266947916335219	0.253827409381124	0.222752508158239
PC 16:0;0_17:1;0	PC	GPL	MEM	33	1	0	0.0889533117978745	0.106352512328163	0.108660509935184	0.106858306312292	0.111341123201264	0.11544342079919	0.102633805033931	0.0869608100540537	0.116291568356205	0.127988788036528	0.124828565942997	0.135631827947528	0.137051274726544	0.129785698578549	0.131505732661544
PC 16:0;0_18:0;0	PC	GPL	MEM	34	0	0	1.0211717874962	0.97277380461987	1.00280472114184	1.00151833826732	0.954538677795569	1.05141101819235	0.961373176919247	0.932953479147104	1.0096529852268	1.32999936868349	1.31092205539423	1.44334579464007	1.35085633280173	1.31746806433215	1.39910536874653
PC 16:0;0_18:1;0	PC	GPL	MEM	34	1	0	10.1112755728488	10.0534669734275	10.234715175338	10.2535465340111	9.36989688173375	10.605786960297	9.95093403393533	9.23128768647017	10.6301509811562	11.4778865293596	11.5951770976856	12.3039563024976	11.8283941664063	11.7158083687234	12.3358570886173
PC 16:0;0_18:2;0	PC	GPL	MEM	34	2	0	1.17967452953452	1.07551808103074	1.04137882828315	0.986001997320226	1.07720968039282	0.934819961986714	1.10840260906186	1.06691827630769	1.04574310943612	1.05584403738822	1.03770106855376	1.03474017996398	1.03637256707934	1.04380438698412	1.1229968269271
PC 16:0;0_18:3;0	PC	GPL	MEM	34	3	0	NA	0.286844042257196	NA	0.255365794597841	NA	NA	0.263495528045126	NA	0.206917257259008	0.246159470315062	0.250761167670889	0.235222750666092	0.218780926004944	0.244021870107794	0.270430200745385
PC 16:0;0_19:0;0	PC	GPL	MEM	35	0	0	NA	NA	2.07514143503374	NA	NA	2.03651438288589	1.90981973137807	2.24814781672116	NA	1.70478291481509	1.70793375892096	NA	NA	NA	1.3449625750518
PC 16:0;0_19:1;0	PC	GPL	MEM	35	1	0	0.0385147623039761	0.0328214563716883	0.0421754584961501	0.0401069690456614	0.0588828651543411	0.0381045791216826	0.0325137210014185	0.0375835218965158	0.0314126236549909	0.0321296517227447	0.0331586012115812	0.038665375258497	0.0359165637769686	0.0333129603496408	0.0258970169339226
PC 16:0;0_19:2;0	PC	GPL	MEM	35	2	0	NA	NA	NA	NA	0.0137917068847757	NA	NA	NA	NA	NA	NA	NA	NA	NA	NA
PC 16:0;0_20:0;0	PC	GPL	MEM	36	0	0	0.120111133070255	0.166400353858318	0.181190763198067	0.210259493887688	0.191925362951497	0.182267020197026	0.124222912974488	0.170362484216273	0.12427851161107	0.0940307028931622	0.0946472310062619	0.0685634253306773	0.0911861339272926	0.0916655003836009	0.0710901406610731
PC 16:0;0_20:1;0	PC	GPL	MEM	36	1	0	0.811113214802317	0.685330309480298	0.811767171014331	0.82751049895376	0.916038700216043	0.839899111622389	0.646789902295305	0.884086769434904	0.682897402034423	0.830657262197	0.859800192967773	0.68431064404449	0.846222394556662	0.81492462903058	0.705347400574617
PC 16:0;0_20:2;0	PC	GPL	MEM	36	2	0	0.143959395091698	0.129957610763538	0.138472779557035	0.134547556435413	0.135896873027009	0.128627375552594	0.135494058628387	0.131167837022464	0.150400751575889	0.244773903400483	0.243984557089954	0.219531935481349	0.234053306909689	0.259989924331866	0.251871045924846
PC 16:0;0_20:3;0	PC	GPL	MEM	36	3	0	0.212104972262812	0.219626784466052	0.199513191714787	0.181473458037007	0.198926495546098	0.210075677073491	0.245353386428025	0.216935418367895	0.238766493185137	0.250424127585196	0.247662564465692	0.253615186564958	0.255854626025989	0.253593812818463	0.260532070404995
PC 16:0;0_20:4;0	PC	GPL	MEM	36	4	0	0.467297479803613	0.695113508424627	0.602399260697501	0.601862410932448	0.440622514679577	0.590928442755907	0.737699060574644	0.446924160672832	0.743942016869222	0.680516375384482	0.616595340747217	0.680370488983586	0.657077784520845	0.709221707049354	0.713353614423262
PC 16:0;0_21:0;0	PC	GPL	MEM	37	0	0	NA	NA	NA	1.14802276336043	NA	NA	NA	NA	0.931374666105173	NA	NA	NA	NA	NA	NA
PC 16:0;0_21:1;0	PC	GPL	MEM	37	1	0	0.10901905930935	0.149174695205019	NA	0.162064495908555	0.124614789166074	0.11534654947062	0.114063455484192	0.0967786818538851	NA	0.069814998798617	0.0934891844027151	0.0744627508815845	0.0855442678160149	0.0638964437877475	0.0528128345515703
PC 16:0;0_22:0;0	PC	GPL	MEM	38	0	0	NA	0.027119450307677	0.0216430078037296	0.0316949301212122	0.0256789340269551	0.0262465813051879	0.0248776948670142	0.0301725071600252	0.0279857560148434	0.0195229002950626	0.0220912379533079	0.0227615851450611	0.0180450341276498	0.0187175627436592	NA
PC 16:0;0_22:1;0	PC	GPL	MEM	38	1	0	0.0430359403281676	0.0396148126036785	0.0454873006485761	0.0396876675016978	0.0458464535726363	0.043498118922652	0.0403477014321701	0.0422457646352631	0.0426008134954126	0.0485450052834988	0.0507515371910274	0.0531284035216816	0.0553549511086947	0.0549250481892534	0.0519927971552745
PC 16:0;0_22:2;0	PC	GPL	MEM	38	2	0	0.0279998736171841	0.0286013435682633	0.0253761207595284	0.0241273240428127	0.0229155317704098	0.0254644215212801	0.0257921526306004	0.0236392218320008	0.0305570591704879	0.0299924147570057	0.031855767043527	0.0300301283464457	0.0320714826567566	0.0276301448115821	0.0410924338520937
PC 16:0;0_22:3;0	PC	GPL	MEM	38	3	0	0.0296108923619196	0.0188118160429301	0.0260160910418976	0.0315103932843239	0.0221356129600577	0.0181635384473822	0.0243767130070541	0.0270716103656359	0.0245167416294214	0.029609564964566	0.0299959727573428	0.0274929578696284	0.0281115070976948	0.0301461860581595	0.0283534977992458
PC 16:0;0_22:4;0	PC	GPL	MEM	38	4	0	0.0769714952974531	0.0610815380223859	0.0795828783867821	0.0776285085249021	0.0744403063774281	0.0813819975486285	0.0633405355556611	0.0729525076057948	0.0741061555938338	0.107437233034046	0.0946610511015651	0.0998661126695977	0.0941919749150928	0.103724836737869	0.103733382382995
PC 16:0;0_22:5;0	PC	GPL	MEM	38	5	0	0.0679500850304767	0.0763886555500672	0.0869152872719294	0.0764982999199625	0.0756761351739302	0.082759333341021	0.0763570465603425	0.0752915749987335	0.0915489544622668	0.0914822895835831	0.107560060630392	0.0916704826686649	0.0918498142887809	0.106254087077088	0.0923436203273031
PC 16:0;0_22:6;0	PC	GPL	MEM	38	6	0	0.813683815568659	0.97252109741592	0.882346295867337	0.935306826980116	0.770370347524873	0.895272077757643	0.987096371299474	0.728338684041742	0.989565134248799	1.08709204860347	1.03935938326156	1.05548835038204	1.03118658505976	1.17366933017316	1.19876303250612
PC 16:0;0_23:0;0	PC	GPL	MEM	39	0	0	NA	NA	NA	0.0249491087730571	NA	NA	NA	NA	NA	NA	NA	NA	NA	NA	NA
PC 16:0;0_24:1;0	PC	GPL	MEM	40	1	0	0.0358364828664406	0.0287498108674014	0.026430352276897	0.0269031228772189	0.0252898315111344	0.0264947266853143	0.0298565312736986	0.0280943986256471	0.0288277551633618	0.025686668607014	0.0259118776599688	0.0263555480818626	0.0286239589650698	0.0253663327553965	0.025916296577893
PC 16:0;0_24:2;0	PC	GPL	MEM	40	2	0	NA	NA	NA	0.0189199133155446	NA	0.0191636407925028	0.019483105418249	NA	0.0197952008349971	0.017998365432436	0.019603734152533	NA	0.0199093066541735	0.0211993969322805	0.0266171512815061
PC 16:0;0_24:3;0	PC	GPL	MEM	40	3	0	NA	NA	NA	NA	NA	NA	NA	NA	NA	0.0125480754774313	NA	NA	NA	NA	0.0111807434415609
PC 16:0;0_24:4;0	PC	GPL	MEM	40	4	0	NA	NA	0.00809684668760144	NA	NA	NA	0.00505269983843772	0.00907212142553499	0.0113346350216677	NA	0.0091254872183904	0.0102362416660562	0.0106797335190319	0.0117360119452727	0.0158085352038922
PC 16:1;0_16:1;0	PC	GPL	MEM	32	2	0	12.0613569428709	10.0136384576638	10.4740560819841	10.2582886052123	11.2848064233418	9.79663003949637	9.28978626923616	10.729185832345	10.2337015249052	8.97503354875859	2.57319698840691	8.58856672091518	5.36174610809238	2.8677718581974	2.74955462997024
PC 16:1;0_17:0;0	PC	GPL	MEM	33	1	0	0.00373931383581704	0.00557613089064815	0.00458066229780897	0.00487866222014614	0.00542048397869142	0.00467911935529159	0.00644487609868212	0.00324048334298695	0.00624913696930283	0.00489831089032717	0.00471012999849192	0.00398564830998998	0.00477037278684644	0.00644053576887999	0.00424223204921879
PC 16:1;0_17:1;0	PC	GPL	MEM	33	2	0	0.113600444175771	0.0954796286319083	0.107706767287376	0.104191703845981	0.164495401009251	0.11183127361594	0.0523397794308534	0.100834476845924	0.0859697390199641	0.0735917653250839	0.077834903703846	0.0646013896825312	0.0774053221778023	0.0791055942834264	0.0629781772402199
PC 16:1;0_18:0;0	PC	GPL	MEM	34	1	0	0.218485631405395	0.258803934814921	0.22166883745271	0.219919133126026	0.222371923344874	0.223777597621617	0.257051300318157	0.206994907750791	0.253106686185441	0.240821988376783	0.249667022382896	0.227951984490153	0.251721970059953	0.249974445186826	0.237932933911416
PC 16:1;0_18:1;0	PC	GPL	MEM	34	2	0	1.76996956713773	1.18078855740871	1.29706780746705	1.27373469454876	1.55446701604431	1.20428150446346	1.13702458074493	1.49970905619039	1.13111519492199	0.987431376748494	0.956456512771817	0.965828966356934	0.989338091825622	0.963246564932863	0.979045015048198
PC 16:1;0_18:2;0	PC	GPL	MEM	34	3	0	0.697250026046026	0.287101860774416	0.463609113356664	0.300805083821452	0.770518561522559	0.771468487998258	0.365161808584527	0.691871585985517	0.397479215978184	0.347127068800279	0.308814321880438	0.35699323324642	0.381730646286723	0.347608499524232	0.300595621019915
PC 16:1;0_19:0;0	PC	GPL	MEM	35	1	0	NA	NA	NA	0.0013160124319012	NA	NA	0.00158392578180064	NA	NA	NA	NA	NA	0.00107183691925654	NA	NA
PC 16:1;0_19:1;0	PC	GPL	MEM	35	2	0	NA	NA	NA	0.00206714492415813	0.00287291794855662	0.00241602755733553	0.00148769842437273	NA	NA	NA	NA	NA	NA	0.00133794400444859	NA
PC 16:1;0_20:0;0	PC	GPL	MEM	36	1	0	0.0204094496109715	0.0318765416952622	0.0280306728325789	0.0308286350139599	0.029703590434579	0.0298092320801166	0.0294575161967544	0.0254999491474773	0.0356568593104475	0.041717346797299	0.0404559107856999	0.0312113342245263	0.0416089783601098	0.0444689134484687	0.0348200829056663
PC 16:1;0_20:1;0	PC	GPL	MEM	36	2	0	0.0757785681024236	0.0681493517919866	0.0643665382563431	0.0642723001177002	0.0691448198593315	0.063086493579153	0.0679208385329592	0.0731422032321675	0.07521539186125	0.0820031395001363	0.0809512566027483	0.0676862731570137	0.0746231204759187	0.080532766379983	0.0784950357116535
PC 16:1;0_20:2;0	PC	GPL	MEM	36	3	0	0.0130383150564487	0.00946355564115446	0.0105015723530626	0.00622900366789596	0.00897145555217693	0.0145318332357199	0.0110743313517722	0.01039948508565	0.0135151787828832	0.0184626958545206	0.0166045301389157	0.012062485094576	0.0216443416658858	0.0165826474964981	0.0184931554376277
PC 16:1;0_20:3;0	PC	GPL	MEM	36	4	0	NA	NA	NA	NA	NA	NA	0.00901575971398465	NA	0.00926095831791332	0.0127552359535057	0.0108120451590204	0.0115274349048467	NA	NA	0.0114540452757035
PC 16:1;0_20:4;0	PC	GPL	MEM	36	5	0	0.582530668924166	0.696043186058177	0.691624751646616	0.744228728835044	0.600965792742519	0.682618416187614	0.684588736250549	0.60464599213926	0.787389275928837	0.859034528556263	0.810252962821788	0.864978160755101	0.788627454641065	0.950686559379111	0.918531725943236
PC 16:1;0_21:0;0	PC	GPL	MEM	37	1	0	0.0113390653455853	NA	0.0259167890859829	NA	NA	NA	NA	NA	NA	NA	0.0117216829552739	NA	0.00986066114876062	NA	NA
PC 16:1;0_22:0;0	PC	GPL	MEM	38	1	0	0.0119209247453294	0.0168106021503959	0.0116385363226939	0.0121428128158314	0.0126821948594818	0.0160987867355568	0.0216540192114479	0.0129124564497904	0.0204122446352272	0.0152763349712969	0.0139509403502944	0.0167743880868786	0.0169245022863572	0.0192684626299822	0.014106223474512
PC 16:1;0_22:1;0	PC	GPL	MEM	38	2	0	0.014652882523008	0.0209860106448974	0.0140171869297301	0.0169034545096973	0.0230971433874755	0.0178730320300833	0.0259112107769609	0.0191644648416259	0.0341800369792118	0.0218211308412081	0.023053909458457	0.0218347809974758	0.0238608118671382	0.0226168341811666	0.021646347533712
PC 16:1;0_22:4;0	PC	GPL	MEM	38	5	0	NA	NA	NA	NA	NA	NA	0.00289601228248502	NA	NA	0.00318434242418238	NA	NA	0.00540611940938886	NA	NA
PC 16:1;0_22:6;0	PC	GPL	MEM	38	7	0	NA	0.0598440006612478	NA	NA	NA	NA	NA	NA	NA	0.080533014218593	NA	0.0818596130861287	NA	NA	0.0801590457703552
PC 16:1;0_23:0;0	PC	GPL	MEM	39	1	0	NA	NA	NA	NA	NA	NA	0.0137556077323697	NA	0.0128774038835395	NA	NA	NA	NA	NA	NA
PC 16:1;0_24:0;0	PC	GPL	MEM	40	1	0	0.0129628914151034	0.019264842517841	0.0105875715762841	0.0135229205113808	0.0145760711908954	0.0133625392288705	0.0247288714715672	0.0127477119899598	0.0244457528445591	0.0129262994691318	0.0119752886564539	0.011366594299373	0.0134815126157306	0.0130267221306819	0.0130590848919444
PC 16:1;0_24:1;0	PC	GPL	MEM	40	2	0	0.00726564501218964	0.0145163885835157	0.00915971209540522	0.00751954398607533	0.00860060389623482	0.00849233467905106	0.014511559274602	0.00685781739470363	0.0148334279886815	0.00933098737426304	0.0069730232444499	0.00711417366320172	0.00844301575426248	0.00809111126519103	0.00634904915881202
PC 17:0;0_18:1;0	PC	GPL	MEM	35	1	0	0.178663378632996	0.195145338047193	0.191169790907417	0.210255024673758	0.23941931644016	0.203940955076523	0.184387111134571	0.164575871613669	0.187847497307156	0.173386834495937	0.169946449498772	0.184734592478788	0.177697509738336	0.168975871401367	0.135856298939994
PC 17:0;0_18:2;0	PC	GPL	MEM	35	2	0	0.00842381356162827	0.013050245616753	0.0098493451775809	0.0113988330371809	0.0101710659936016	0.0105285232432013	0.00991344745009694	0.00849157605918168	0.0100146877937782	0.0107617440321679	0.00862144443258801	0.0116745660587927	0.0107154047342913	0.0116501370962836	0.0104259541730466
PC 17:0;0_19:0;0	PC	GPL	MEM	36	0	0	0.0087724792328252	0.0148064677237094	0.0189223432219577	0.0165085933111679	0.0143979931381819	0.021714532989962	0.0132234285055842	0.0157371297882334	0.0125704622508629	0.00707889530361462	0.00765414506962847	0.00511060312214552	0.00493955903355338	0.00643641963394423	0.00323431569482195
PC 17:0;0_20:0;0	PC	GPL	MEM	37	0	0	1.56584540693348	1.76728380038464	1.7246124503771	0.751966755770211	1.41499146863906	1.74056892434896	1.66040559433855	1.88768703398409	0.706945677974135	1.13530325062221	1.35579086286667	1.23816989201535	1.29100715057625	1.17774899548209	1.03885951038765
PC 17:0;0_20:1;0	PC	GPL	MEM	37	1	0	0.390072490342389	0.424787728753844	0.552358653509856	0.538892084782798	0.522051667720167	0.431973361366543	0.340323204119319	0.353213005326122	0.479748255978554	0.276418753819303	0.296061118588935	0.252234381846662	0.262220964861592	0.191843404845393	0.170180766341253
PC 17:0;0_20:2;0	PC	GPL	MEM	37	2	0	0.0267585331790963	0.0643066979670459	0.178464272809075	0.0263415495745106	0.0228789349162278	0.0237940708760448	0.0251112682827681	0.0230858237062955	0.0346756490415106	0.0228910115140155	0.0182300296772979	0.0238003859762804	0.01970328881505	0.0209482799643962	0.0190035245438056
PC 17:0;0_20:3;0	PC	GPL	MEM	37	3	0	NA	0.0306288452961969	0.0357129548577216	0.0388670027479105	0.0448726113915779	0.0350733103125195	0.0346065765403824	NA	0.0247617152686592	NA	NA	NA	NA	NA	NA
PC 17:0;0_20:4;0	PC	GPL	MEM	37	4	0	NA	NA	0.0251843940113627	0.022402133959148	NA	NA	0.0321229537826566	NA	NA	0.0235295174604274	NA	NA	0.0274240524404317	0.0249055344951033	NA
PC 17:0;0_21:0;0	PC	GPL	MEM	38	0	0	NA	0.0024901314081638	0.00253044551342388	NA	0.00156652896843026	0.00294217228617481	0.00207467316552579	0.00160899902697048	NA	NA	0.00191574553297027	NA	0.000804515998666288	0.00114463370326148	NA
PC 17:0;0_21:1;0	PC	GPL	MEM	38	1	0	NA	NA	NA	NA	0.0019884669611099	NA	NA	NA	NA	NA	NA	NA	NA	NA	NA
PC 17:0;0_22:0;0	PC	GPL	MEM	39	0	0	NA	NA	0.0259512994277787	NA	NA	NA	0.0210385220820944	NA	NA	NA	NA	NA	0.0255559543336384	NA	NA
PC 17:0;0_22:1;0	PC	GPL	MEM	39	1	0	NA	NA	NA	NA	NA	NA	NA	NA	NA	NA	0.017027608839488	NA	NA	0.0189981577518929	NA
PC 17:0;0_22:4;0	PC	GPL	MEM	39	4	0	NA	0.0247077582923731	NA	0.0285030827532206	0.0424879365622903	NA	0.0263262427726974	NA	0.0307634438250231	0.0203446979535251	NA	NA	NA	0.0223854620635209	NA
PC 17:0;0_22:5;0	PC	GPL	MEM	39	5	0	0.141948480012267	0.111775991183334	0.126287965046443	0.109488128644828	0.120358931642893	0.117549407067901	0.113144574543032	0.123830610375934	0.12739547412645	0.122065810457453	0.0855281565901869	NA	NA	0.0904043494589627	0.093919633265614
PC 17:0;0_23:1;0	PC	GPL	MEM	40	1	0	NA	NA	0.002710245198066	NA	0.00268107904105232	0.00355767461549575	0.00133334026792515	0.00182329429116592	NA	0.00147256168427261	0.00143918943783669	0.00170356229285758	NA	0.00157664460758103	NA
PC 17:1;0_17:1;0	PC	GPL	MEM	34	2	0	NA	NA	NA	0.00368135459608385	NA	NA	NA	NA	NA	NA	NA	NA	NA	NA	NA
PC 17:1;0_18:0;0	PC	GPL	MEM	35	1	0	0.0289051865271942	0.0316558074515129	0.0338584944957874	0.0335900826464592	0.0367440624729241	0.0322010843844717	0.0289634712016235	0.0263253617962423	0.0310310703193057	0.0260101988159233	0.0253622689136187	0.026612041436883	0.0265531197613847	0.0252435556565031	0.0209095189704903
PC 17:1;0_18:1;0	PC	GPL	MEM	35	2	0	0.0815078996713383	0.109169475770047	0.119855088538023	0.1114742131011	0.10106880156209	0.116071190035683	0.0839305525617316	0.0931797606286473	0.105849236485634	0.0807750671414069	0.0728436668608958	0.0883493287557748	0.085204639672372	0.0830009721133776	0.078399023146386
PC 17:1;0_20:0;0	PC	GPL	MEM	37	1	0	NA	NA	NA	NA	NA	0.0795444661733155	0.0738920712580717	0.0536165594940817	NA	0.0483249696341707	NA	0.0440637151691745	0.0511686034737239	0.0364526235959156	0.0310773267632417
PC 17:1;0_20:1;0	PC	GPL	MEM	37	2	0	0.0480809648140231	0.118596396800065	NA	0.0423349844545502	0.0427787679353528	0.0445356969063573	0.0360575155839422	0.0354299361774653	0.0326897780570783	0.0298500731675089	0.0266332793801523	0.0327826463657851	0.0239933310099799	0.0397325860038668	0.0282341855266229
PC 17:1;0_24:0;0	PC	GPL	MEM	41	1	0	NA	NA	NA	0.0017391368310664	NA	NA	0.00312521257353623	NA	0.0027825732544601	NA	NA	NA	NA	NA	NA
PC 18:0;0_18:0;0	PC	GPL	MEM	36	0	0	0.131289609543829	0.164140935374842	0.180877380165524	0.194487488243255	0.150514782978897	0.185818773694493	0.131609106525574	0.147458149093691	0.109082232865668	0.0756320928519904	0.0718858121365572	0.0787047117324716	0.0713204053390422	0.0717097289980563	0.0534325475306803
PC 18:0;0_18:1;0	PC	GPL	MEM	36	1	0	3.21541211723875	2.58955060118081	2.86706424213997	3.01650402491364	2.74261983156729	3.01071317937049	2.40054328494904	2.71452982644207	2.52211067534344	2.33319218429844	2.3912238397692	2.61396428836445	2.37714659203791	2.2865449957881	2.42969328556786
PC 18:0;0_18:2;0	PC	GPL	MEM	36	2	0	0.202842396263591	0.273037343472676	0.2401750815362	0.238702490839518	0.223714916993796	0.220707093235173	0.284170668419611	0.218519723953306	0.315796273855328	0.365711506635801	0.34514557504495	0.337584048357413	0.345430179259594	0.392705339654741	0.366471421691165
PC 18:0;0_18:3;0	PC	GPL	MEM	36	3	0	NA	0.0577241682673004	NA	0.0589157814985384	NA	NA	0.054138690310153	NA	0.0735709026052687	NA	NA	NA	NA	NA	NA
PC 18:0;0_19:1;0	PC	GPL	MEM	37	1	0	0.139327539514895	0.128521186389246	0.187799372280989	0.133175304612913	0.142068042026589	0.143255460104524	0.0938025206096342	0.0819839238566013	0.14166993804971	0.0778527714391586	0.0889870797867075	0.0800364081662096	0.0796034820346653	0.0566809209894453	0.0501573281537007
PC 18:0;0_20:0;0	PC	GPL	MEM	38	0	0	NA	0.0225032092118063	0.0197966162478451	0.0316368570698747	0.0217101405536115	0.0212592228056292	0.021512248105245	0.0247106449766121	0.0262139096068098	0.0168948285903184	0.0203196843106257	0.0173413496832141	0.014697374529854	0.0153423553021656	NA
PC 18:0;0_20:1;0	PC	GPL	MEM	38	1	0	0.145684174861295	0.121620380541504	0.141152991347547	0.143870849903895	0.149297192810704	0.158825999298241	0.11650738649316	0.145588579756414	0.113949035799594	0.115950699149663	0.117599966908322	0.129503068810397	0.130076295678789	0.117649060273666	0.113590108847232
PC 18:0;0_20:2;0	PC	GPL	MEM	38	2	0	0.0582849985669892	0.0594609549689108	0.0554096055498577	0.0533258426786449	0.0617217416273207	0.0602237874553256	0.065793318619748	0.0594166497171983	0.0757427380174056	0.0844351571643719	0.0876393665821339	0.0788448805035091	0.0778998757364661	0.0898562276425692	0.0747099624630204
PC 18:0;0_20:3;0	PC	GPL	MEM	38	3	0	0.11270394508467	0.150336792246957	0.122256960409119	0.105795702586964	0.101006784789584	0.125118111576788	0.155276252930218	0.112984785149794	0.158372936247623	0.139017566321631	0.143864435341835	0.140257756526024	0.140694842713901	0.164890689734015	0.151393859349504
PC 18:0;0_20:4;0	PC	GPL	MEM	38	4	0	0.322438507606036	0.420513992581521	0.387680157299398	0.383235949822035	0.320039011431477	0.405184859379493	0.483435342523101	0.318131175757138	0.472806019441456	0.495594923686037	0.500838947951983	0.483942405234434	0.470871741283907	0.539186323536463	0.537880210955894
PC 18:0;0_22:1;0	PC	GPL	MEM	40	1	0	0.014900784141313	0.0117416525226791	0.0115411392607255	0.0128901565333159	0.0130532870696125	0.0135644391570454	0.0120028352691426	0.0122912673987836	0.0134017794823243	0.0138089756410811	0.0126818312048337	0.0136575782418624	0.0143526912133049	0.0131831070797274	0.0131712779809441
PC 18:0;0_22:2;0	PC	GPL	MEM	40	2	0	0.0102354783480726	0.00838317677993263	0.00590361469006889	0.00641361935754201	0.00541896760391225	0.00732181185252629	0.00629452297349104	0.00735203257815295	0.00659851463118394	0.00760854865236465	0.00875967712468397	0.00920244709989664	0.00794447375537729	0.00746021672264434	0.00733472057114107
PC 18:0;0_22:3;0	PC	GPL	MEM	40	3	0	NA	NA	NA	0.00730888416609206	0.0116674231307205	NA	NA	0.0200925119549072	0.0115218554990004	0.0079440838757691	0.0103762118888655	0.0111854310177702	0.0127546564360103	0.0116151949106344	0.00686878812876617
PC 18:0;0_22:4;0	PC	GPL	MEM	40	4	0	0.0437263106637391	0.0380404614998525	0.0310383971296378	0.0347744403756735	0.0352925313177379	0.033489186205353	0.0231909066942386	0.0271371914129371	0.0262381435143241	0.0341535757957832	0.0276251100168286	0.0279275602023942	0.0337953161609788	0.0370113106973511	0.0345357814314748
PC 18:0;0_22:5;0	PC	GPL	MEM	40	5	0	NA	NA	0.0221496954072265	0.0202558487654032	NA	NA	0.0199734468571574	0.0219828197611411	0.0282248010998361	NA	0.0221963426194906	NA	0.0233983645193873	0.0257025471768064	0.0195747160057574
PC 18:0;0_22:6;0	PC	GPL	MEM	40	6	0	0.352740689887729	0.402800651659251	0.34635185565987	0.342780069351802	0.318202362533809	0.354632009759487	0.482377473486627	0.320582887947818	0.40339021064953	0.386214392931698	0.389669593508064	0.414290523773298	0.383960238114298	0.407485944685286	0.409209749092216
PC 18:0;0_23:1;0	PC	GPL	MEM	41	1	0	NA	NA	NA	0.00717399048614483	NA	NA	NA	NA	NA	NA	NA	NA	NA	NA	NA
PC 18:0;0_24:1;0	PC	GPL	MEM	42	1	0	0.0269159048707686	0.0230765090060818	0.0204383046389454	0.019327892138093	0.0226483005300297	0.0169761968518665	0.0203184304830478	0.0204995862903826	0.0218234791950019	0.0199840041918756	0.0179755730669254	0.018925075233618	0.0182776925977012	0.023359062859744	0.0175108469332724
PC 18:0;0_24:2;0	PC	GPL	MEM	42	2	0	NA	NA	NA	NA	NA	NA	NA	NA	NA	NA	NA	0.0154244206977301	0.0134055807917678	NA	NA
PC 18:1;0_18:1;0	PC	GPL	MEM	36	2	0	1.57548216911205	1.3542516076673	1.32620501482976	1.36923225905181	1.47795728042221	1.38243659074369	1.35152188041713	1.44249559836904	1.48173592201828	1.73987060478429	1.73140146567084	1.74812415218343	1.72394049669622	1.85473697593773	1.75390580905925
PC 18:1;0_18:2;0	PC	GPL	MEM	36	3	0	0.450732914068518	0.309459762435542	0.315981065143226	0.285762907226876	0.44922431930816	0.316747133137713	0.308712828787827	0.453430804484702	0.346375857135774	0.413276226670784	0.383515503860444	0.376964503154074	0.374603347583178	0.39896797120676	0.372235088070638
PC 18:1;0_18:3;0	PC	GPL	MEM	36	4	0	NA	NA	NA	NA	NA	NA	0.021785151321592	NA	NA	NA	0.0389195436073801	NA	NA	0.0362508687536276	0.0253680114556208
PC 18:1;0_19:0;0	PC	GPL	MEM	37	1	0	NA	NA	NA	NA	NA	NA	NA	0.149561410833429	NA	NA	NA	NA	NA	NA	NA
PC 18:1;0_19:1;0	PC	GPL	MEM	37	2	0	0.0925603685506202	NA	NA	0.110020670767817	0.0967660835393468	0.0999999677050012	0.086951018547596	0.0722395239120586	0.0916529993332195	0.0464673704312233	0.0392595778026451	0.0450818740938125	0.0377372566089698	0.042801889159231	0.0335338045433283
PC 18:1;0_20:0;0	PC	GPL	MEM	38	1	0	0.182077464597635	0.15469813535976	0.16352151863848	0.159420881025853	0.167802730262768	0.181909845270071	0.154853087075721	0.171730987246339	0.145116688955472	0.146204378864934	0.137684978625146	0.161513583170646	0.150909679471506	0.148367830413147	0.147018709905243
PC 18:1;0_20:1;0	PC	GPL	MEM	38	2	0	0.889089065229938	0.657733481286977	0.624244171497073	0.63166868920322	0.858927167381385	0.65384974711456	0.614492178848753	0.820871880296813	0.693320654511141	0.607442218271059	0.575308102260189	0.598580188809383	0.582612012816031	0.571891380524319	0.558771261699659
PC 18:1;0_20:2;0	PC	GPL	MEM	38	3	0	0.228407426484255	0.20219156196868	0.170409123359378	0.165957052938514	0.232992774026728	0.163349023819134	0.188128617764671	0.204304242618992	0.204435918657984	0.163254595574915	0.142272016976462	0.13985607150832	0.156535565764305	0.166671876784781	0.152748722523086
PC 18:1;0_20:3;0	PC	GPL	MEM	38	4	0	0.0503118488005338	0.061535451709849	0.0482013544523498	0.0462648695781267	0.0553356721163518	0.0543491180637874	0.0707616357297665	0.0597617219787154	0.0751703436413343	0.0892000428758428	0.0911496405614652	0.0868636568339433	0.0814562810775793	0.0947456506091432	0.0908920905182793
PC 18:1;0_20:4;0	PC	GPL	MEM	38	5	0	0.131470448369438	0.158426995847799	0.146958988301132	0.141040009171618	0.129260556488625	0.152063388544325	0.167657901153732	0.138929289970688	0.190497435449774	0.196827724489654	0.191824313281617	0.196818609002299	0.190059961138139	0.215937320243388	0.206490287358946
PC 18:1;0_21:0;0	PC	GPL	MEM	39	1	0	NA	0.0410633036742873	0.0537942113484923	NA	NA	0.0340488945188927	0.0242978197070529	0.0398859562635683	0.0389464909682168	0.0330051601604442	0.0116451683845421	NA	0.0387909832980027	0.015005307128265	NA
PC 18:1;0_22:0;0	PC	GPL	MEM	40	1	0	0.124113501880369	0.103367638611722	0.0938101679468673	0.101909646231811	0.110382331286219	0.115185878123309	0.107369261224584	0.109138277274952	0.13373331214295	0.0999967320156549	0.0903430391023893	0.0860623750977439	0.0973127168561408	0.0901631016010784	0.0755080021218369
PC 18:1;0_22:1;0	PC	GPL	MEM	40	2	0	0.101880499060188	0.0886886857391813	0.0758055990028697	0.0763120791089261	0.0832235948711347	0.0769751528857689	0.0882221748026768	0.0977603144302512	0.0886192752267016	0.0831937641044175	0.0815620975605063	0.0940861726571652	0.0896023339240917	0.0782836966590914	0.0722343315336672
PC 18:1;0_22:2;0	PC	GPL	MEM	40	3	0	NA	0.0175556123958599	NA	0.0102394983619156	0.0163921941568676	NA	0.0199073428673128	NA	0.0151025036502226	0.0102084885674671	0.0148315814888008	0.0147737741684868	0.0154454896333925	0.0120159538750146	0.00940228961370634
PC 18:1;0_22:3;0	PC	GPL	MEM	40	4	0	NA	NA	NA	NA	NA	NA	NA	NA	0.00725026308264145	0.00816065393603601	0.00699641493463008	0.00709166292834838	0.00749448519394498	0.00729415411173535	NA
PC 18:1;0_22:4;0	PC	GPL	MEM	40	5	0	0.0241358763064631	0.0191403784060796	0.0141750637834011	0.0116914476021947	0.0234144248487766	0.0241028758749648	0.0107628414685644	0.0162702098363104	0.0159276434726063	0.0264647125766633	0.0149131040304192	0.0289261928643748	0.016829007724975	0.0217788035290134	0.0178967313675448
PC 18:1;0_22:6;0	PC	GPL	MEM	40	7	0	0.133727429991875	0.153527148024125	0.12105278371068	0.144490830379795	0.108067313882817	0.151909243013843	0.168469554238551	0.118972462768142	0.181567739025464	0.197809390624115	0.201506807471041	0.186503115882505	0.186741539787504	0.212515401114136	0.211275649871266
PC 18:1;0_23:0;0	PC	GPL	MEM	41	1	0	NA	0.0377632121193303	0.0302221725351616	0.0342827145784655	0.0248691470843853	0.0429298917887004	0.0323657355017233	NA	0.0309820749634333	NA	NA	NA	NA	NA	NA
PC 18:1;0_24:0;0	PC	GPL	MEM	42	1	0	0.16191225464058	0.149878300179361	0.123283941776265	0.127975513200421	0.17074978816745	0.13733754821246	0.142123581015889	0.147269713386405	0.165461364400949	0.102633782822593	0.0952200394970241	0.0905957002425744	0.0886621369075118	0.107321124509304	0.076652711314192
PC 18:1;0_24:1;0	PC	GPL	MEM	42	2	0	0.107072586071203	0.0956847412730745	0.102677317650307	0.0893404738819557	0.0892271750678743	0.110271089455859	0.0981512793608902	0.0927256376015261	0.0994450099660349	0.0668255311868274	0.0682556007684594	0.0590041625495214	0.0600373571282845	0.0756818650990658	0.0601764491354644
PC 18:2;0_18:2;0	PC	GPL	MEM	36	4	0	0.00737122596719564	0.00726130634875628	0.00919557091611796	0.00808593733066087	0.00542512416026417	0.00316185685801557	0.0112019971669907	0.00775287445531561	0.00978703272382034	0.0144009652909018	0.0141843494270719	0.0136359179568856	0.0165157449789414	0.0172129444888004	0.0155970885084998
PC 18:2;0_20:0;0	PC	GPL	MEM	38	2	0	0.0210134104120316	0.018323609924908	0.0172248376094673	0.0157682020012378	0.0205560539730791	0.0185514226611774	0.0251376876488187	0.0181560966316442	0.0233063603956317	0.0266819413161825	0.0233869716393264	0.0254980634968378	0.0313465962681542	0.0275251649303692	0.0279720144550876
PC 18:2;0_20:1;0	PC	GPL	MEM	38	3	0	0.0398888666879409	0.0336055826982086	0.0283948204612608	0.0310353709068805	0.044933945914351	0.0333885499824592	0.0356165458697132	0.0415523573735572	0.0367230224959883	0.0448024566426589	0.0470197789546848	0.0439835151687028	0.0432579418872554	0.0500030906423837	0.0417001174934152
PC 18:2;0_20:2;0	PC	GPL	MEM	38	4	0	NA	NA	NA	NA	0.00399998601266178	NA	0.0045508954013982	NA	NA	0.00966352176198739	0.00527586596782243	0.0052180536814888	0.00497330361558215	0.00723454495254477	0.00477537752948141
PC 18:2;0_20:3;0	PC	GPL	MEM	38	5	0	NA	NA	NA	NA	NA	NA	0.00225017759132168	NA	NA	NA	0.00721108511687383	NA	0.00356467455516976	0.00536191282367364	NA
PC 18:2;0_20:4;0	PC	GPL	MEM	38	6	0	0.00646153138854379	0.00746841294714304	0.00581109689927198	0.00523234423655999	0.00585927214672641	0.0136019118076188	0.0170860295967195	0.00446394665872595	0.0188753642910187	0.0164856115664878	0.0245421012717517	0.00844500634579439	0.0146287942041189	0.0256821078090855	0.0212532174211128
PC 18:2;0_22:0;0	PC	GPL	MEM	40	2	0	0.00519518276257887	0.00962316230266955	0.00570876776187289	0.00553090015639564	0.00599442690600445	0.00546917607974509	0.0105278558849703	0.0059636663715228	0.00966860294450055	0.0115293260354183	0.0103873817723233	0.0117946116727336	0.0103535063065292	0.011372308555062	0.00971508556250166
PC 18:2;0_22:1;0	PC	GPL	MEM	40	3	0	NA	0.00556647829060272	NA	NA	0.00292414104102989	NA	0.0105668009375141	NA	0.00891769172998896	0.00543319522227667	0.00692663282392976	0.00799419807960548	0.00942324130411437	0.00665185804531645	0.00372819999580075
PC 18:2;0_24:0;0	PC	GPL	MEM	42	2	0	0.00889804340743584	0.0110840599658706	0.00608553009163235	0.00727636007650302	0.00848561695549637	0.00827579573617858	0.0125286789780501	0.00664844870904003	0.0130934813160493	0.012930520700381	0.0106277258345884	0.00857961186113948	0.00980328233051556	0.0122750387320105	0.00815038155921606
PC 20:0;0_20:1;0	PC	GPL	MEM	40	1	0	0.0166924084046861	0.0104848894472164	0.00927220881112505	0.0102341397156084	0.0117954523215762	0.0108035017124205	0.00945212955153567	0.0127256056805595	0.00986418635726412	0.00989206841657868	0.0103364904502488	0.00944161638358204	0.0104099698518447	0.00825255757254777	0.00694126728000032
PC 20:0;0_20:2;0	PC	GPL	MEM	40	2	0	NA	NA	NA	NA	0.00127594919194497	NA	0.00183874298984592	NA	NA	NA	NA	NA	NA	0.00164387346476468	0.00194574750839059
PC 20:0;0_20:3;0	PC	GPL	MEM	40	3	0	NA	NA	NA	NA	NA	0.0096669921663071	0.00424694836119724	NA	NA	0.00281426687159565	0.00516907573063284	0.00302223241992221	0.00291187832784035	0.00268189479777883	0.00343785569993033
PC 20:0;0_20:4;0	PC	GPL	MEM	40	4	0	0.0164350066902416	0.0147093088651547	0.0111397433500039	0.0139801168196274	0.0137736938609593	0.0101448618364728	0.0103532002204961	0.0100736993743811	0.011810898424475	0.0147066844116017	0.0112583628999887	0.0112034650443295	0.012139908161363	0.0136270396708486	0.0146673200420694
PC 20:1;0_20:1;0	PC	GPL	MEM	40	2	0	0.0351779295985084	0.019698563792661	0.0201725321332114	0.019372176648727	0.0256627448659697	0.0196812390618251	0.0182609589396826	0.0270387671362068	0.0164971426542846	0.0186757184087635	0.0177545890780184	0.0182628532751665	0.0159120361661321	0.0155705299872971	0.0139814781001077
PC 20:1;0_20:2;0	PC	GPL	MEM	40	3	0	NA	0.0112318557995362	NA	0.0053512508539992	0.0105326603904728	0.0218320888272304	0.0120881852114079	0.0199985074341775	0.00815359748959829	0.00733980918918224	0.00849028577330774	0.00666678340744008	0.0110347739142205	0.00875811574414189	0.00391102225099453
PC 20:1;0_20:3;0	PC	GPL	MEM	40	4	0	NA	NA	0.00322317296459279	0.00610886347256887	0.00453858684090359	0.00389690802818772	0.00693656843074127	0.00366230494353352	0.00581566521475106	0.0126009319797699	0.00975311889670512	0.00793818560519031	0.00643821829681264	0.0108358269511265	0.00805618851227648
PC 20:1;0_20:4;0	PC	GPL	MEM	40	5	0	0.0328332764009267	0.0354724262814914	0.0222820528293786	0.02222230423095	0.0431331001779488	0.0324348185857676	0.019515978576578	0.0217613350209101	0.0262806843451695	0.0456218703503249	0.0186788442246355	0.0407625065089102	0.0226050297216109	0.0334089032157848	0.0224975674170631
PC 20:1;0_22:0;0	PC	GPL	MEM	42	1	0	0.00495197320669288	0.00182893190083635	0.00277656931788557	0.00301286029511138	NA	NA	0.00288183520748954	NA	0.00287620331515967	NA	0.00253670860722752	NA	NA	NA	0.00191501392327128
PC 20:1;0_22:1;0	PC	GPL	MEM	42	2	0	0.00835471922460453	0.00426487010285927	0.00480754761916096	0.00601556328583711	0.00844121092409622	0.0038540461256097	0.00377974987370127	0.00837419087862054	NA	0.00713804854555722	0.00628764082777312	0.00568173466626242	0.00612261973191926	0.00465484885812502	NA
PC 20:2;0_20:2;0	PC	GPL	MEM	40	4	0	NA	NA	NA	NA	NA	NA	NA	NA	NA	0.00140793975365797	0.000802216083936105	NA	NA	0.0011087722972034	NA
PC 20:2;0_20:4;0	PC	GPL	MEM	40	6	0	NA	0.0075335912754241	0.00480425523419585	0.00868530315636457	0.00618145438997125	0.00704177019804306	NA	0.00534996091361936	0.00734601410089291	0.00733982339926763	0.00739186704705194	0.00953267936404961	0.00972832033756618	NA	0.0088668151654101
PC 20:3;0_20:4;0	PC	GPL	MEM	40	7	0	NA	NA	NA	NA	NA	NA	NA	NA	NA	NA	NA	NA	0.00504226747650393	NA	NA
PC 22:6;0_22:6;0	PC	GPL	MEM	44	12	0	NA	NA	NA	NA	NA	NA	0.0207215096393867	0.024070297375105	NA	NA	0.0280016592495527	NA	0.0270628372101676	NA	NA
PC O-16:0;0/16:0;0	PC O-	GPL	MEM	32	0	0	NA	0.0282602088279235	0.0336501083979168	0.0267035612487644	0.0162635955185259	0.0333008219686777	0.019977510936552	0.0213377336591631	0.0297917135906551	0.0295254211977409	0.0331204387655613	0.0380929751058645	0.0298209958973558	0.0392979274588406	0.0409261488511224
PC O-16:0;0/16:1;0	PC O-	GPL	MEM	32	1	0	NA	0.0119369354240924	0.00880779456364458	0.0127769226367274	0.012458058154502	0.0093816744307498	0.0126302852378938	0.00726792293989495	0.0122354141526621	0.0122723388010237	0.0123585824402814	0.0111003378130239	0.0149555808405563	0.015261153113756	0.0143039532076557
PC O-16:0;0/17:0;0	PC O-	GPL	MEM	33	0	0	NA	1.46700651100865e-05	NA	NA	NA	NA	NA	1.48812954444854e-05	NA	NA	NA	NA	NA	NA	NA
PC O-16:0;0/17:1;0	PC O-	GPL	MEM	33	1	0	NA	NA	NA	NA	NA	NA	NA	NA	NA	NA	NA	NA	NA	0.0001970910004437	NA
PC O-16:0;0/18:0;0	PC O-	GPL	MEM	34	0	0	NA	0.00203042491161141	NA	0.00198532516435699	0.00252459378465653	NA	0.00211204057294342	NA	NA	0.00257828729748447	NA	NA	0.00275896321535043	0.00194700807236012	NA
PC O-16:0;0/18:1;0	PC O-	GPL	MEM	34	1	0	0.103551599125274	0.100362198521033	0.106259558592068	0.0984940227563048	0.107490440475452	0.104832801196634	0.102188762690351	0.0940182242320992	0.107297738037878	0.135841033802176	0.137464364925319	0.153351565476073	0.148021599257708	0.154954455199469	0.156264633553882
PC O-16:0;0/19:0;0	PC O-	GPL	MEM	35	0	0	3.98959637265416e-05	NA	NA	NA	NA	NA	NA	NA	NA	NA	NA	NA	NA	NA	NA
PC O-16:0;0/20:1;0	PC O-	GPL	MEM	36	1	0	0.0160708226945451	0.0119591861395763	0.0169708333604177	0.0157484701009813	0.0186524875209615	0.0134463813338671	0.0100727181800747	0.0155137488948743	0.0108972518500706	0.00801737280912848	0.00920812516140142	0.0104311983634463	0.00981329577465668	0.00815596245669184	0.00691823367430796
PC O-16:0;0/24:0;0	PC O-	GPL	MEM	40	0	0	NA	NA	NA	NA	NA	NA	NA	NA	NA	NA	NA	NA	NA	0.00316224376663966	NA
PC O-16:1;0/16:0;0	PC O-	GPL	MEM	32	1	0	NA	0.0176451512189619	0.0185912526357598	0.0223856523962949	0.0225638211607504	0.0174960495757664	0.0177058287792611	0.0177902884109689	0.0189351585335696	0.0239781415587156	0.0223408762714859	0.0214582004620493	0.0233087443164693	0.0275996937837335	0.0234392418118151
PC O-16:1;0/16:1;0	PC O-	GPL	MEM	32	2	0	0.00283188496119387	0.00417670373398692	0.00777649112847939	0.00447114381751358	0.00325513612967518	0.00437295986693702	0.0041812985877997	0.00283595708092424	0.00943612778409443	0.00314293005590956	0.00328473467904591	NA	0.00311648946412954	0.00641591064871912	NA
PC O-16:1;0/17:0;0	PC O-	GPL	MEM	33	1	0	0.00185568237608621	0.00124091768259739	0.00160498841278598	0.00182750404273402	0.00161165275508943	0.00137924074301534	0.00078147708156467	0.00168312907704129	0.00123278062194469	0.00119884534765306	0.00125109259801777	0.000454523165093339	0.000966458896332325	0.000963621976495477	0.000744452038420529
PC O-16:1;0/18:0;0	PC O-	GPL	MEM	34	1	0	0.0176297662318338	0.0141788102634577	0.0146617850719473	0.0132972372363187	0.0127299645723325	0.0150406572096584	0.0141708791268925	0.0137754483186565	0.0143873388230989	0.016165167453771	0.0182233100640304	0.0191188048889575	0.0182264617426395	0.0172390842040675	0.0180668975962509
PC O-16:1;0/20:0;0	PC O-	GPL	MEM	36	1	0	0.00500463236375161	0.00374398587233922	0.00432927580020437	0.00437695787374478	0.00419147122396508	0.00428831436038362	0.00364684863502697	0.00448670551586056	0.00308311394047664	0.00248473394646694	0.00275174700039846	0.00294146295887832	0.00201341783827759	0.00200685343379709	0.00171329864282776
PC O-16:1;0/21:1;0	PC O-	GPL	MEM	37	2	0	NA	NA	0.0133220795433132	NA	NA	NA	0.0125592806978956	NA	NA	NA	NA	NA	NA	NA	NA
PC O-16:2;0/16:0;0	PC O-	GPL	MEM	32	2	0	0.0315518753822203	0.0396157028442599	0.0354693932420143	0.0383233677793422	0.0424528238051361	0.0398097684854698	0.0393385699985911	0.0365918902810205	0.0382700454409446	0.0336673668575172	0.0238000343981254	NA	0.0283553703324353	0.0297959271340573	NA
PC O-16:2;0/16:1;0	PC O-	GPL	MEM	32	3	0	NA	0.0294423665632342	0.0338778003634368	0.0417497579974975	0.044707414539991	0.0296544530912241	0.0369002534611571	0.05089021004041	0.0376479962829461	NA	0.0283754184674112	NA	0.0267751223047849	0.0356186257863269	NA
PC O-17:0;0/15:0;0	PC O-	GPL	MEM	32	0	0	NA	0.00658966676454258	0.00556228874694885	0.00508701258986911	0.00498245960418177	0.00693757375960362	0.00444549937326908	0.0039320139025069	0.00786240828932152	0.00619857549817846	0.00804788553966944	0.00747129693630296	0.00629385516397069	0.00885760330154133	0.00834945722685844
PC O-17:0;0/15:1;0	PC O-	GPL	MEM	32	1	0	NA	NA	NA	NA	NA	NA	NA	NA	NA	NA	NA	0.000332069242121107	NA	NA	NA
PC O-17:0;0/16:0;0	PC O-	GPL	MEM	33	0	0	NA	0.0212514507115848	NA	NA	NA	NA	NA	0.02524183138136	NA	NA	NA	NA	NA	NA	NA
PC O-17:0;0/16:1;0	PC O-	GPL	MEM	33	1	0	0.0410977051455267	0.0510269549900722	0.0484746629928022	0.0522632389533163	0.047375508411581	0.0484465018019189	0.0449095935028138	0.0546497734590484	0.0483565133308509	0.0436115511802193	0.0419380192783914	0.0466006063193462	0.0479732716747166	0.0460793486521503	0.0393608756216706
PC O-17:0;0/17:0;0	PC O-	GPL	MEM	34	0	0	NA	0.00380932960671469	NA	0.00332641728386156	0.00462059169583906	NA	0.00372399774387146	NA	NA	0.00486971643702276	NA	NA	0.00488465283652769	0.00386755569166593	NA
PC O-17:0;0/17:1;0	PC O-	GPL	MEM	34	1	0	0.00823779559413454	0.0137475023279009	0.0121213169948846	0.0116346067922577	0.01360770059833	0.0128379221208434	0.0137950543823704	0.00763006810896148	0.0128649972533368	0.0100608875746	0.0121781435942715	0.0126837715668426	0.013919615657875	0.0127047047074497	0.0133767717121757
PC O-17:0;0/18:0;0	PC O-	GPL	MEM	35	0	0	0.0117352847078415	0.0127006021143937	0.0107266453849527	0.0142814746853373	0.0137736938609593	0.0112380078675996	0.0116320557115408	0.0167286547372722	0.0104892516044324	0.0124860058244335	0.0157062647515761	0.0134364986837996	0.0164074072817542	0.015071911189068	0.0138782121434216
PC O-17:0;0/18:1;0	PC O-	GPL	MEM	35	1	0	0.345531389873431	0.411632564953741	0.366682813180549	0.422645777627138	0.390802823496893	0.397038679841469	0.395110596740471	0.489033688399959	0.40050189940847	0.375760986019492	0.419048020808221	0.382808468824069	0.411677047604223	0.371853982174227	0.337201485190535
PC O-17:0;0/18:2;0	PC O-	GPL	MEM	35	2	0	0.00424570457006353	0.0126706670178368	0.00693169154856212	0.0087243406173909	0.00550088140161248	0.00687423389461246	0.013126722795894	0.00667028145035167	0.0144672832418103	0.0152799811120313	0.0159443651642921	0.0146192367017847	0.0144632144910462	0.0145036284749704	0.0130898817244155
PC O-17:0;0/19:1;0	PC O-	GPL	MEM	36	1	0	0.00641040578140044	0.00443636480696815	0.00851051288953115	0.00634366092358593	0.00953135290095617	0.00662897045145097	0.00489403829287136	0.00609783081315292	0.00450692548218479	0.00354684525508556	0.00433841190472642	0.00466863812141205	0.00404295636889165	0.00386681849202325	0.00244444535706134
PC O-17:0;0/20:0;0	PC O-	GPL	MEM	37	0	0	0.047801242034974	0.0558715473371157	0.0548653717537247	0.0529421906001001	0.0663257802729993	0.0442950693628342	0.0479606569335454	0.0669213552495463	0.0431160481930282	0.0461741311090482	0.0476639670890361	0.0538988562420268	0.0530622510497676	0.0623702756002199	0.0338611975181333
PC O-17:0;0/20:1;0	PC O-	GPL	MEM	37	1	0	0.743412869194181	0.797533955281973	0.749631935838255	0.79601019614945	0.736046368914171	0.714703204181609	0.756455613476604	0.925140414692693	0.706058002580887	0.648474632265304	0.703110249723838	0.621767705522585	0.674930831194225	0.645767990806881	0.586624186019165
PC O-17:0;0/20:2;0	PC O-	GPL	MEM	37	2	0	0.45468722437132	0.612510906999748	0.545400924732786	0.601925193765451	0.556546605610476	0.566846983452427	0.527769261744654	0.590763149522325	0.565710383337771	0.59348148142564	0.680536363380951	0.650506320568459	0.669356903740472	0.629617790670871	0.538212774787364
PC O-17:0;0/20:3;0	PC O-	GPL	MEM	37	3	0	0.0086615526830074	0.0294974888065805	0.018095408032227	0.0201536021318876	0.0115330104199564	0.0140679997489581	0.0243285397012987	0.0119071414102657	0.0289511620393333	0.0266733868447758	0.0311237161116739	0.0269533337060766	0.02924597323647	0.0342768312708723	0.0286465983684291
PC O-17:0;0/22:5;0	PC O-	GPL	MEM	39	5	0	NA	0.0237909104184946	NA	NA	NA	NA	NA	0.0350485496345322	NA	NA	NA	NA	NA	NA	NA
PC O-17:0;0/22:6;0	PC O-	GPL	MEM	39	6	0	0.122334922341854	0.102507060604252	0.111776787179114	0.111497756663476	0.101433160973067	0.0962222607878417	0.0924160140393938	0.108718247357151	0.116798371820691	0.104451978294632	0.0786086658113528	0.115359842953937	0.0897464649815023	0.0881633421080812	0.105491856218154
PC O-17:1;0/15:0;0	PC O-	GPL	MEM	32	1	0	NA	0.000628519833501958	0.000543009003312049	0.00106070825204636	0.000862747512418639	0.000555912278534313	0.000920266835695974	NA	0.00149071836153655	0.00106279287028789	0.00169942643078166	0.000581791731721053	0.00184991479316631	0.0024033715318799	0.000513671273554579
PC O-17:1;0/16:0;0	PC O-	GPL	MEM	33	1	0	0.0474731114703397	0.0456479185192993	0.048851902925264	0.0495414769782417	0.053425378301333	0.0480858129735949	0.036042575959688	0.0595652900518851	0.0417015227832276	0.044561948439716	0.048706767639755	0.04979218592183	0.0504741816677195	0.049141560767444	0.0448842360019108
PC O-17:1;0/17:0;0	PC O-	GPL	MEM	34	1	0	0.00190306535056797	0.00190343296323313	0.00147093859442457	0.00165860628044196	0.00217490172363322	0.000727634365703203	0.00223502029942102	0.00165456976074311	0.00214549644394885	0.00242298694599638	0.00147698376739086	0.0011401322873153	0.00186980630411354	0.00263993077517335	0.00105919925479113
PC O-17:1;0/18:0;0	PC O-	GPL	MEM	35	1	0	0.00987885840996582	0.00959287216969034	0.00869496683615088	0.00989415803172843	0.0100282610675013	0.00845096416764738	0.00879588332878508	0.0124883292851575	0.00898664021923646	0.00820365114677386	0.0096514503620482	0.00834242280385265	0.00889584622185502	0.0079053452430341	0.00753598367158469
PC O-17:1;0/18:1;0	PC O-	GPL	MEM	35	2	0	0.0133151740265367	0.0214978399326331	0.0161829023913747	0.0206623694801774	0.0157523906865186	0.0170231937886772	0.0196670734105086	0.0185478009581768	0.0233757696980865	0.0232968615834953	0.0248607100874216	0.0224840308934909	0.0237500166132772	0.0218227421195207	0.0194366408663069
PC O-17:1;0/19:0;0	PC O-	GPL	MEM	36	1	0	0.000297765035587394	NA	NA	0.000361925554345709	0.000930801413596485	NA	0.000337067011731742	0.000469385310785964	NA	NA	NA	NA	0.000179155209723698	NA	NA
PC O-17:1;0/20:0;0	PC O-	GPL	MEM	37	1	0	0.0312316417810292	0.0486054794124606	0.0338533401695943	0.0382411898409127	0.0327330863955956	0.0343830139501273	0.041652687015732	0.0310473954760481	0.046570049645269	0.0443336375053648	0.0443590871726437	0.037725600711134	0.0430717343326781	0.0456706905873829	0.0382287202573384
PC O-17:1;0/20:1;0	PC O-	GPL	MEM	37	2	0	0.520191264541927	0.567090178482427	0.519201840924813	0.60042400832865	0.532626919113119	0.524687242629944	0.440984146555908	0.671950528438009	0.48492830512926	0.324931517254932	0.373573087896101	0.299451891038863	0.32471225665836	0.305192450463987	0.266713724648942
PC O-17:1;0/20:2;0	PC O-	GPL	MEM	37	3	0	0.0011861410831626	0.00224165928153748	0.000972575444463513	0.00132375938122637	0.000792530916962699	0.00149768663417013	0.00128498750214215	0.000949991226922641	0.00196879911114968	0.00235419989307269	0.0026348393697846	0.00209860810691906	0.0029014135580576	0.00307810707611105	0.00264673005649834
PC O-17:2;0/18:0;0	PC O-	GPL	MEM	35	2	0	0.0709187320481644	0.0711565723638382	0.067295456531276	0.0831416527776904	0.0772656139632957	0.0697201357863787	0.0591863852177164	0.0899303339307263	0.0644653843540013	0.0516849459971796	0.0512953150179025	0.0491454449776499	0.0510030237606513	0.0426778606028216	0.0445765144961336
PC O-17:2;0/20:0;0	PC O-	GPL	MEM	37	2	0	0.396124653269647	0.337790730249541	0.407438546416101	0.459326818879291	0.455441087596641	0.361251745761803	0.316812647320746	0.530931670190808	0.256051620143741	0.139833766878224	0.133223445601255	0.143651162931254	0.144472294610497	0.129826169554324	0.0974813538905331
PC O-17:2;0/20:1;0	PC O-	GPL	MEM	37	3	0	0.0368633418865589	0.0345478327089489	0.0369832393361423	0.0438016430753646	0.0446801680407099	0.0289904751329664	0.0209774383417965	0.0435848829388927	0.0266131104397714	0.0164701861008497	0.0196848758253832	0.0168247383774144	0.0194416673311569	0.0210136325676832	0.0168266879879159
PC O-17:2;0/22:4;0	PC O-	GPL	MEM	39	6	0	NA	NA	NA	NA	0.00367591127389376	NA	0.00212269132519279	0.00441092276316259	NA	0.00244699572115566	0.00259908625878499	NA	NA	0.0037469189166367	NA
PC O-18:0;0/14:0;0	PC O-	GPL	MEM	32	0	0	NA	0.00311277218105754	0.00441034334205679	0.00271769003203033	0.00185379110173131	0.00377758478219484	0.00234644066263101	0.00316317400506047	0.00298886488281967	0.003195505491118	0.00371921110421409	0.0047611372232497	0.00378839852826127	0.00545077708144423	0.00431700198868274
PC O-18:0;0/15:0;0	PC O-	GPL	MEM	33	0	0	NA	1.19056541024259e-05	NA	NA	NA	NA	NA	1.41951546390556e-05	NA	NA	NA	NA	NA	NA	NA
PC O-18:0;0/16:0;0	PC O-	GPL	MEM	34	0	0	NA	0.0172033011997856	NA	0.0172277959495545	0.0176284809576722	NA	0.0171742480494411	NA	NA	0.0196205068639667	NA	NA	0.0259397110098416	0.0176346707536418	NA
PC O-18:0;0/16:1;0	PC O-	GPL	MEM	34	1	0	0.0035072747039032	0.00457157388030472	0.00387237197343605	0.00405162943792847	0.00405720563179372	0.00446835810590168	0.00512034602671319	0.00286926399571461	0.00473857047228977	0.00506488652663112	0.00614843178161265	0.00552426884209228	0.00587896373646749	0.00793519872063829	0.00655370216305023
PC O-18:0;0/17:0;0	PC O-	GPL	MEM	35	0	0	0.0800511582310792	0.0903708649624075	0.0795088326292138	0.0896798401133792	0.090884715742914	0.0738970111422669	0.0798995272995276	0.105548612188346	0.0741518632398044	0.0762926177436628	0.0883210854039928	0.0761138440333466	0.0956197615987943	0.0909854235606771	0.0736238727674546
PC O-18:0;0/18:1;0	PC O-	GPL	MEM	36	1	0	0.0767206207207267	0.0716725909299561	0.0951272669475926	0.0844049381079308	0.0899857769717408	0.0831215281270749	0.0777899337954272	0.0754218988204772	0.0758599588489582	0.0580210692707532	0.0628638592563727	0.0692709730253602	0.0592907484793009	0.0556087384921571	0.0481994431314108
PC O-18:0;0/19:0;0	PC O-	GPL	MEM	37	0	0	0.0105002960861515	0.0123916757635239	0.0143199823142483	0.0127969913318135	0.0148885633134363	0.0121950365348365	0.0102612404492435	0.0134135353059954	0.0103766428301083	0.00754120622179865	0.00786731973740344	0.00835020570878275	0.00735448019341524	0.00956167744391854	0.00486850964066003
PC O-18:0;0/19:1;0	PC O-	GPL	MEM	37	1	0	NA	NA	NA	NA	0.00202196209327554	NA	NA	NA	NA	NA	NA	NA	NA	NA	NA
PC O-18:0;0/22:0;0	PC O-	GPL	MEM	40	0	0	NA	NA	NA	NA	NA	NA	NA	NA	NA	NA	NA	NA	NA	0.0199446441877901	NA
PC O-18:1;0/14:0;0	PC O-	GPL	MEM	32	1	0	NA	0.00738719287722896	0.00603174067837833	0.00893647992894719	0.0118457295060537	0.00603404692992686	0.00833687320602309	0.00983693999756854	0.00884451584871151	0.0195652530366335	0.0161105796197786	0.0153199541949181	0.0194213114657718	0.0235179929915918	0.0189835970001339
PC O-18:1;0/15:0;0	PC O-	GPL	MEM	33	1	0	NA	NA	0.000357432325834899	NA	0.000503396759028092	0.000413593016922773	NA	NA	NA	NA	NA	NA	NA	0.000258513257919333	NA
PC O-18:1;0/16:0;0	PC O-	GPL	MEM	34	1	0	0.120467080374813	0.109749246462698	0.114630474359079	0.113437865952529	0.114404364701843	0.115357951722003	0.103338230262408	0.113771145326458	0.115242000726377	0.185591806625661	0.189911142958061	0.214106401126528	0.208699973156578	0.200398918734279	0.222617942475504
PC O-18:1;0/17:1;0	PC O-	GPL	MEM	35	2	0	NA	NA	NA	7.27702155424504e-05	NA	NA	NA	NA	NA	NA	NA	NA	NA	NA	NA
PC O-18:1;0/18:0;0	PC O-	GPL	MEM	36	1	0	0.0131287317405166	0.0100824749661756	0.0154437641340468	0.0123386737106223	0.0119518696248114	0.0120236277686722	0.0110492643038652	0.0115402803289191	0.0113535354284482	0.00830752603511115	0.00916395345259442	0.0104500130082207	0.00832467845603011	0.0079642449667057	0.0072030650378981
PC O-18:2;0/14:0;0	PC O-	GPL	MEM	32	2	0	0.00450722599444532	NA	NA	0.00310704623888018	0.00299918001747049	NA	0.00181603092062392	NA	NA	0.00307548919960504	0.00223249005647515	NA	0.0027000130021447	0.00307361571111545	NA
PC O-18:2;0/17:0;0	PC O-	GPL	MEM	35	2	0	0.000103287451974191	NA	5.73562252050159e-05	0.000146170282105105	5.27260624297421e-05	0.000126990611555772	NA	0.000147073916203423	NA	0.000105418498045353	0.000689813180567342	NA	NA	0.000249364020884048	0.000111953657761526
PE 14:0;0_18:0;0	PE	GPL	MEM	32	0	0	NA	NA	NA	NA	NA	NA	NA	NA	NA	0.00426381553154574	0.0025893111938369	NA	0.0026410082308551	0.00381567739056068	NA
PE 14:0;0_18:1;0	PE	GPL	MEM	32	1	0	NA	0.00389117155812335	NA	NA	NA	NA	0.00484874596625905	NA	0.00385786340686961	0.00790814071859794	0.00927064204920996	0.00722840329734231	0.00911049808132727	0.010329935610048	NA
PE 14:0;0_20:1;0	PE	GPL	MEM	34	1	0	0.00257185120984498	0.0011569230863135	NA	NA	0.00220098639375065	NA	0.00203532163379292	NA	0.000874956909473762	0.0025227246097658	0.00262155241518769	0.00218654653620314	0.00250014271905463	0.00239483406384264	0.00177515397440531
PE 14:0;0_22:4;0	PE	GPL	MEM	36	4	0	NA	NA	NA	NA	NA	NA	NA	NA	NA	NA	NA	NA	NA	0.00363801807813378	NA
PE 15:0;0_19:1;0	PE	GPL	MEM	34	1	0	NA	NA	NA	NA	NA	NA	NA	NA	NA	NA	NA	NA	NA	NA	0.00111975271290626
PE 16:0;0_16:0;0	PE	GPL	MEM	32	0	0	NA	NA	NA	NA	NA	NA	NA	NA	NA	0.0097930876488283	0.00703521065054628	NA	0.0066270226533226	0.00707258397292484	NA
PE 16:0;0_16:1;0	PE	GPL	MEM	32	1	0	NA	0.0100814719315069	NA	NA	NA	NA	0.0166448176337187	NA	0.00934917539348858	0.00968757274945916	0.0110075079176901	0.0101761282441918	0.0096859555782846	0.0120793861954775	NA
PE 16:0;0_18:1;0	PE	GPL	MEM	34	1	0	0.57254021883486	0.479008588371294	0.552555671717664	0.554867022676957	0.563976397614755	0.542382054721948	0.495876783443458	0.542380650307397	0.471623323111534	0.613013909165015	0.593545985088755	0.620664498284983	0.608450356534626	0.575406467764904	0.593869555822324
PE 16:0;0_18:2;0	PE	GPL	MEM	34	2	0	0.0131735976261192	0.0131386413588364	0.0102680364534873	0.010012235358724	0.00936222427949595	0.00879158849963142	0.0168997901659764	0.00970318590807137	0.0167818906750617	0.0176515557601031	0.0178195030208522	0.0202212073997946	0.018472098522256	0.0197929459885809	0.0193553757323368
PE 16:0;0_19:1;0	PE	GPL	MEM	35	1	0	NA	0.00159721177793958	0.00412968200554639	0.00295444978070058	0.00315026129876818	0.00227875756806011	0.00136822115201226	0.00227519128345595	0.00200904863271239	0.00113309590945401	0.00182529770205818	NA	0.00194374329724081	0.00196031475382492	NA
PE 16:0;0_20:1;0	PE	GPL	MEM	36	1	0	0.162117117262372	0.099885804744875	0.121136476097087	0.112503960619716	0.142265269279965	0.115361465623372	0.0947762694726072	0.142549474212869	0.0906043548998682	0.111543004831736	0.112861028419391	0.113766497260844	0.110815096717505	0.0979196584908228	0.104471383336152
PE 16:0;0_20:2;0	PE	GPL	MEM	36	2	0	0.0169823148283691	0.0123212385055498	0.0134651475607198	0.0133223511714122	0.014466169185166	0.0138666003126874	0.0142900569726461	0.0151995220627997	0.0139207022556607	0.0255713930507544	0.0247332913478513	0.02424168217259	0.025953371702605	0.0272013258491105	0.0250156450325652
PE 16:0;0_20:3;0	PE	GPL	MEM	36	3	0	0.018541372972591	0.0261719951147617	0.0209656190046941	0.0207770601480528	0.0175060375166193	0.0164528347086142	0.0339265300883019	0.0179488223732279	0.0313038340565676	0.0289097734275152	0.032701035750879	0.033188514632539	0.0352724168381084	0.0335555972424898	0.031682030065937
PE 16:0;0_20:4;0	PE	GPL	MEM	36	4	0	0.174145977180126	0.240065642348716	0.203855473519273	0.185639556620021	0.117905507241945	0.185039237384567	0.302554260812527	0.149097178336023	0.246896726581589	0.133933084087243	0.116132316314982	0.13357891011474	0.116482518812432	0.145908104754788	0.153536790696975
PE 16:0;0_20:5;0	PE	GPL	MEM	36	5	0	NA	NA	NA	NA	NA	NA	0.0176680550707785	NA	NA	NA	NA	NA	NA	NA	NA
PE 16:0;0_21:1;0	PE	GPL	MEM	37	1	0	NA	NA	NA	NA	0.00161896043798221	NA	NA	NA	NA	NA	NA	NA	NA	NA	NA
PE 16:0;0_22:1;0	PE	GPL	MEM	38	1	0	0.0103363556435294	0.00787039517701718	0.00880440957419512	0.00840922561843183	0.00957078747912556	0.0089598262387308	0.00697786828384591	0.00845180515712288	0.00678776362866625	0.00925316960310009	0.0115242161014191	0.0118815595731537	0.0121633103221479	0.0100492568950533	0.010200751949947
PE 16:0;0_22:2;0	PE	GPL	MEM	38	2	0	0.0338757001340651	0.0400111937365614	NA	0.0442166838974359	0.0420095653384299	0.0448273298039421	0.0444194928876845	0.0395856261884361	0.047177874041228	0.0582568095721029	0.0663770411385215	0.0604973696401508	0.0600286148060678	NA	0.0542458529405554
PE 16:0;0_22:3;0	PE	GPL	MEM	38	3	0	NA	0.0454467453441073	0.0479428531719151	0.0455970161228718	0.0407044188818455	0.0442227564997032	0.0529255084611349	0.0434560348789482	0.0569868334664018	0.0826629622464127	0.0847519883593508	0.0828956223135502	0.084972798759279	0.0787108431439026	0.0859483319551618
PE 16:0;0_22:4;0	PE	GPL	MEM	38	4	0	0.109517839597486	0.12347363130176	0.119051946789847	0.114271983788677	0.104334858783974	0.115746345391736	0.140974831640191	0.106688673315414	0.144593820616241	0.151516623691555	0.143656505176542	0.155103355883589	0.146637667501848	0.152724149053519	0.141269272637307
PE 16:0;0_22:5;0	PE	GPL	MEM	38	5	0	NA	0.12592469980863	0.112017574600907	0.113129554342777	0.0990785893939325	0.101052213836515	0.143114543791586	0.0946518380429477	0.144235570141283	0.156705451418873	0.157619238856195	0.171368812484764	0.16144283577665	0.18567948428409	0.183237648374213
PE 16:0;0_22:6;0	PE	GPL	MEM	38	6	0	0.43281668507847	0.495037860580125	0.48184958966316	0.484173210575261	0.425108536298021	0.516256556601449	0.552007773252407	0.433770846344498	0.545302490914506	0.648532141316778	0.650207069996074	0.69255493008684	0.647608872400426	0.671709833236335	0.636919714264401
PE 16:1;0_17:1;0	PE	GPL	MEM	33	2	0	NA	NA	NA	NA	NA	NA	NA	NA	NA	NA	NA	NA	NA	0.0792871898855699	NA
PE 16:1;0_18:0;0	PE	GPL	MEM	34	1	0	0.0182411669329728	0.0278879580596433	0.0213997141499345	0.0201040478513599	0.0191330237325191	0.0207208205071531	0.0330480505423017	0.0188846599025377	0.0282478496105138	0.0259700912678445	0.0246072676157137	0.0302612378925433	0.0270143391450984	0.026067682698532	0.0250756883660791
PE 16:1;0_18:1;0	PE	GPL	MEM	34	2	0	0.0377931452066946	0.0534829712966363	0.0421286502788316	0.0416574869060786	0.0428972211668143	0.0377066686357401	0.0701695683316214	0.0361969232158161	0.0666955695516167	0.0556399571477204	0.0559103865196649	0.0561526165836671	0.0607021384230475	0.0582546478776985	0.0534388907772803
PE 16:1;0_19:1;0	PE	GPL	MEM	35	2	0	NA	NA	NA	NA	0.0423056399773657	NA	NA	NA	NA	NA	NA	NA	NA	NA	NA
PE 16:1;0_20:0;0	PE	GPL	MEM	36	1	0	0.00213569934703974	0.001707312054742	NA	0.00108432256472508	0.00356558693927106	NA	0.00351333749944492	0.00279486037755518	0.00277992593361089	0.0042365948591439	0.00377943333326344	0.00253153510330798	0.00430266506265	0.00374623765963132	0.00338332452738748
PE 16:1;0_20:1;0	PE	GPL	MEM	36	2	0	0.0150655943686958	0.0160630529024573	0.0138537569594908	0.0143411194458797	0.0231026149759684	0.0162094507246036	0.0177126430947117	0.0159144019096639	0.0142012377999972	0.013667222516297	0.0153972925202953	0.0130586495398575	0.0152300438316549	0.0146625586068182	0.0123196948109748
PE 16:1;0_20:2;0	PE	GPL	MEM	36	3	0	0.00123117768534278	NA	NA	NA	NA	NA	0.00207896453126804	NA	0.0013641616467356	0.0016756272525776	0.00203421253402694	0.00191153178781982	0.00216226185912048	0.00228113604059353	0.00218638748449326
PE 16:1;0_20:3;0	PE	GPL	MEM	36	4	0	NA	0.00607116975653397	0.002648284522737	0.00402012575648396	0.00360391591951721	NA	0.00737000919564305	NA	0.00688352720741399	0.00613830091332085	0.0057616262970593	0.0052406483806017	0.00538900119984714	0.00570492572588045	0.00440380627944478
PE 16:1;0_20:4;0	PE	GPL	MEM	36	5	0	NA	0.018063630908862	0.0122160691151552	NA	NA	NA	0.00901907068469762	NA	0.0237579808897645	0.0143921299613367	NA	NA	NA	0.0122727024017207	NA
PE 16:1;0_22:0;0	PE	GPL	MEM	38	1	0	NA	NA	NA	NA	NA	NA	NA	NA	NA	NA	NA	NA	NA	0.000929896336012641	0.00165819843694601
PE 16:1;0_22:1;0	PE	GPL	MEM	38	2	0	NA	0.00229752869108599	0.0012919850586294	0.0014123845349659	0.00305887381118049	0.00189087279401279	0.00327713247828355	0.00131984712590005	0.00244664297765325	0.00290306590418992	0.00280741788545244	0.0029258279408537	0.00286862557467116	0.00315212125721215	0.00156031708597736
PE 16:1;0_22:2;0	PE	GPL	MEM	38	3	0	NA	NA	NA	NA	NA	NA	0.00325397812692897	NA	0.00303913709164222	NA	NA	NA	NA	0.00347074565589438	NA
PE 16:1;0_22:3;0	PE	GPL	MEM	38	4	0	NA	NA	0.02796085772073	NA	NA	NA	NA	NA	NA	NA	NA	NA	NA	NA	0.0367929806896076
PE 16:1;0_22:4;0	PE	GPL	MEM	38	5	0	0.00642779124385305	0.00594678134550226	0.00487381893472136	0.00336619482479624	0.00741588267183298	0.00463768646915059	0.00825726099716683	0.00312867744555441	0.00600370212434215	0.00420542002150955	0.00660775800467576	0.00400383571680562	0.00443183621203105	0.00698038221885175	0.00505481281413026
PE 16:1;0_24:0;0	PE	GPL	MEM	40	1	0	NA	NA	0.000605013320967189	NA	0.000596807976680413	NA	0.00133091368335323	NA	0.00131819621620465	0.000883452920293534	0.000965950169354339	NA	NA	0.00107967963946652	NA
PE 16:1;0_24:1;0	PE	GPL	MEM	40	2	0	NA	NA	NA	NA	0.000680429479777687	NA	0.00138900867942943	NA	NA	NA	NA	NA	NA	NA	NA
PE 17:0;0_18:1;0	PE	GPL	MEM	35	1	0	NA	0.0105737931411961	0.0190971458109993	0.0135394007377465	0.0187704841071836	0.0117818109966244	0.00991263449171874	0.0123129520619555	0.0123703609845929	0.00723878133324785	0.0100099710507188	NA	0.0107247349809343	0.0108417088014515	NA
PE 17:0;0_19:1;0	PE	GPL	MEM	36	1	0	NA	NA	0.0011164099117513	NA	NA	NA	NA	NA	0.00183416903923455	NA	NA	NA	NA	NA	NA
PE 17:0;0_20:1;0	PE	GPL	MEM	37	1	0	NA	NA	NA	NA	0.0148067069361568	NA	NA	NA	NA	NA	NA	NA	NA	NA	NA
PE 17:0;0_20:2;0	PE	GPL	MEM	37	2	0	NA	NA	NA	NA	0.00372304154750305	NA	NA	NA	NA	NA	NA	NA	NA	NA	NA
PE 17:0;0_20:4;0	PE	GPL	MEM	37	4	0	NA	0.015286165079712	NA	0.0146799230160997	NA	NA	0.0179878163245494	NA	0.0150749773226204	NA	NA	NA	NA	NA	NA
PE 17:0;0_21:1;0	PE	GPL	MEM	38	1	0	NA	0.00091299394972895	0.00162323553533602	0.00100242086153905	0.00111409988293297	0.00164285216336095	0.00161720488494648	NA	NA	NA	0.00176626701037045	NA	NA	NA	NA
PE 17:0;0_22:6;0	PE	GPL	MEM	39	6	0	NA	0.013958584728612	0.0119038462000678	0.0140645373839462	0.0119312349680583	0.0103964665867612	0.00576922895554659	NA	0.0151536060293463	0.0123681072535879	0.0135463715695798	NA	0.0131786330059289	0.0107321267059432	0.0146335444135904
PE 17:1;0_18:0;0	PE	GPL	MEM	35	1	0	NA	NA	NA	NA	NA	NA	NA	NA	NA	0.00154831857510985	0.00210495796310477	NA	0.00230187070281728	0.00232472695796975	NA
PE 17:1;0_19:0;0	PE	GPL	MEM	36	1	0	NA	NA	NA	NA	0.00185070144140095	NA	NA	NA	NA	NA	NA	NA	NA	NA	NA
PE 17:1;0_19:1;0	PE	GPL	MEM	36	2	0	0.00622882883256736	0.00600252395632851	0.00483345047265126	NA	0.0100461830340825	NA	0.00712134866888264	0.0053240541411163	NA	NA	0.00406919851881628	0.00412245851064532	0.00397339114759757	0.00463661984616244	0.00331577558435698
PE 17:1;0_21:0;0	PE	GPL	MEM	38	1	0	NA	0.00244284740762362	0.00281385680905803	0.00318328282248777	0.00329621245620508	0.00289551336815017	0.00199600590500352	0.00176189111798885	0.00272450392131268	0.00252355213826811	0.00217798558202378	0.00274522310470984	0.002600323779127	0.0025587555221076	0.0020616935949759
PE 17:1;0_21:1;0	PE	GPL	MEM	38	2	0	NA	0.0021956326701178	0.00300682623059141	0.00264524289143884	NA	0.00254744459259203	0.00251098350962846	NA	0.00243115431567539	0.00174786422167419	0.00187821730146173	0.00168490061267486	NA	0.00219295283263335	NA
PE 17:1;0_22:5;0	PE	GPL	MEM	39	6	0	NA	NA	NA	NA	0.00492929848756769	0.00546461450688953	0.00381143921928238	NA	NA	0.0085315012216427	0.00778057385267829	NA	0.00923455990686808	0.00662695486952869	NA
PE 18:0;0_18:1;0	PE	GPL	MEM	36	1	0	0.915731051344202	0.77828639675474	0.854542013020634	0.848397081572838	0.849602558573949	0.850178348812124	0.730122795787242	0.860100239110496	0.720150577957486	0.679924540373826	0.638910623242034	0.710975218842657	0.678064829935356	0.612880787907087	0.617391350854421
PE 18:0;0_18:2;0	PE	GPL	MEM	36	2	0	0.0400444073974188	0.0453404403233889	0.0335584780339232	0.0364418928663429	0.0353041594625828	0.033184143112746	0.049994224223108	0.0369005378299665	0.0506590030253141	0.0536742308973537	0.0501352431597946	0.0544658195010209	0.0497782550357597	0.0530373563024204	0.0510856758686432
PE 18:0;0_18:3;0	PE	GPL	MEM	36	3	0	NA	NA	NA	NA	NA	NA	NA	NA	NA	0.00443001209292463	NA	NA	NA	NA	NA
PE 18:0;0_19:1;0	PE	GPL	MEM	37	1	0	NA	NA	NA	NA	0.00359171730788901	NA	NA	NA	NA	NA	NA	NA	NA	NA	NA
PE 18:0;0_20:1;0	PE	GPL	MEM	38	1	0	0.21716830657061	0.13831070785852	0.166508480616084	0.163232714215695	0.176303050923158	0.165241450939311	0.128864536240884	0.185969618966428	0.120234986405954	0.144740292033796	0.144614988636625	0.156777041240476	0.15750826962728	0.132418818234033	0.14660590523838
PE 18:0;0_20:2;0	PE	GPL	MEM	38	2	0	0.0197807678215512	0.0156397465340309	0.0219328464416706	0.018069875241259	0.018801834977366	0.0171129282520927	0.0184575979676985	0.0196485950253309	0.0187807978845728	0.0255426435403417	0.0256646484878881	0.0284574195719587	0.0278392313157499	0.0295539864162502	0.0286847720017856
PE 18:0;0_20:3;0	PE	GPL	MEM	38	3	0	0.0429511311976159	0.0252546400459941	0.022461084487893	0.0199486598050835	0.0167304513997881	0.0213157440286772	0.0283729570456032	0.0191442521755547	0.0293357455947466	0.0406421381783565	0.0378406088879705	0.0446570348923754	0.0418700526345646	0.0379958977987606	0.0500086444279496
PE 18:0;0_20:4;0	PE	GPL	MEM	38	4	0	0.793208424675694	1.13985115313202	0.963753351767483	0.975453283883064	0.750800011227202	0.998359139288207	1.35326707476878	0.768720747249739	1.26200501167462	1.15517367109387	1.10429056796404	1.2312046027796	1.17481863957774	1.20249495505465	1.15979555541263
PE 18:0;0_20:5;0	PE	GPL	MEM	38	5	0	NA	0.0291226975218112	0.0445561708336635	0.0323917105101676	0.021181379343027	0.0273201259817368	0.0366569957945035	0.0268458087711624	0.0286889365584521	0.0289996647559381	0.0311339874773432	0.027503836644881	0.0307468482093745	0.0322801283178214	0.0318868774400856
PE 18:0;0_22:1;0	PE	GPL	MEM	40	1	0	0.0130734516320455	0.00835281018921642	0.0107682835136125	0.00890011076505322	0.0108195232989553	0.00923780018934698	0.0089448029112444	0.0118030311839502	0.00827732230313201	0.0122644856391255	0.0129734346111775	0.0166160846984362	0.0130331363678219	0.0122657365074018	0.0147326684400428
PE 18:0;0_22:2;0	PE	GPL	MEM	40	2	0	0.0110573887911991	0.00969746029785887	0.0102242830019677	0.00995909394596329	0.00930221076616523	0.0112093326694982	0.011129725095919	0.0106780250860531	0.0121026285111229	0.0132752974946153	0.0133323595950683	0.0153140966486527	0.0143903965493633	0.0134183736337092	0.0138910235887067
PE 18:0;0_22:3;0	PE	GPL	MEM	40	3	0	0.00489905072656149	0.00496090727525148	0.00521063602460731	0.00322363238003786	0.00409778080376407	0.00347004670009509	0.00378975510422352	0.00357997443902622	0.00467276995742296	0.00727695463793838	0.00592227470311692	0.00572473475877006	0.00735002678803118	0.0069730964155254	0.00749674794550342
PE 18:0;0_22:4;0	PE	GPL	MEM	40	4	0	0.0467593886077649	0.0438087632349155	0.0481763646396691	0.0457209031606785	0.0405844842714825	0.0479250191178175	0.0393470572555597	0.0416006760234861	0.0450491022905943	0.0579444953000058	0.0506455498765883	0.0727145850698271	0.060639430827177	0.0627359664044195	0.0683039374672567
PE 18:0;0_22:5;0	PE	GPL	MEM	40	5	0	0.0376941439175844	0.0339506569045226	0.0342489559842455	NA	0.0369624992667914	0.0353702080861357	0.0407191029991183	0.0353964604786937	0.0399689247859514	0.0595238677180523	0.0603243714028907	0.0599440767602072	0.0550953784029962	0.0625638255223701	0.0624718220269538
PE 18:0;0_22:6;0	PE	GPL	MEM	40	6	0	2.14422612606243	2.03815956705297	2.2085963030784	2.2818295773407	2.0471119045811	2.36884225031211	1.96417319659928	1.83503169236148	1.97093278620405	2.44020823708852	2.40320483465595	2.53597054275275	2.44850145202837	2.41498194473102	2.76415150171812
PE 18:0;0_24:1;0	PE	GPL	MEM	42	1	0	NA	0.00415243294453067	0.00318026595746641	0.00518957296380638	0.00452209019186635	0.00314965008457207	0.00475829205612154	0.00456395179508771	0.00638588780251209	0.00414423390146834	0.00518582375459155	0.00402817412913054	0.00422540837297867	0.00437184831648729	NA
PE 18:0;0_24:2;0	PE	GPL	MEM	42	2	0	NA	NA	0.00726337874407635	0.00659566832309955	0.00644716959533799	NA	0.00804464067517812	NA	0.00777639087065767	0.00941365830753147	0.00691916507558187	NA	0.0102073533428161	0.0081507336848586	NA
PE 18:1;0_18:1;0	PE	GPL	MEM	36	2	0	1.30945114200632	1.08562133054817	0.97609266365916	0.990227521479846	1.25626027874109	0.981755931413463	1.23295299677602	1.2397377332533	1.13160515476096	1.18924888077638	1.19115041104285	1.25342272301973	1.20961084104735	1.17010692955068	1.10333779757354
PE 18:1;0_18:2;0	PE	GPL	MEM	36	3	0	0.0362035279423618	0.0594485097689464	0.0295550955410054	0.0318343979293515	0.0411142715747922	0.0226495923036114	0.0783151804323619	0.0381805001716791	0.0707735921597723	0.0547446749582525	0.0570825010854911	0.065340601047688	0.0664982394231502	0.0606416530802431	0.0574445954708817
PE 18:1;0_18:3;0	PE	GPL	MEM	36	4	0	NA	0.0446350578959139	NA	NA	0.0337336069875123	NA	0.0462033444433367	NA	0.0443334114926887	0.0387719137324809	0.0333298863603903	0.0397652671548405	0.0322336488252379	0.0368482101454898	0.0401499835203184
PE 18:1;0_19:0;0	PE	GPL	MEM	37	1	0	NA	NA	NA	NA	0.00381764389911954	NA	NA	NA	NA	NA	NA	NA	NA	NA	NA
PE 18:1;0_19:1;0	PE	GPL	MEM	37	2	0	NA	NA	NA	NA	0.00772084966136705	NA	NA	NA	NA	NA	NA	NA	NA	NA	NA
PE 18:1;0_20:0;0	PE	GPL	MEM	38	1	0	0.0700700731654552	0.0480339570713187	0.0542609694745811	0.0493571646712398	0.0627515636220956	0.0530269290092134	0.0495098577789057	0.0606296606613676	0.0471392819164013	0.0657734632740042	0.064616393642789	0.0677999458005216	0.0736193950493108	0.0617879483834299	0.0657610175260626
PE 18:1;0_20:1;0	PE	GPL	MEM	38	2	0	0.470211421111863	0.265008100155455	0.332427243265812	0.283139478650154	0.432380981399829	0.284449287981092	0.261168161445163	0.409641157086372	0.247935881559999	0.295090123941936	0.305301139998289	0.337899261826387	0.33514840054737	0.335017862268633	0.289798131848363
PE 18:1;0_20:2;0	PE	GPL	MEM	38	3	0	0.0286291284412703	0.00900470021005585	0.00871395430199873	0.00827050824797838	0.0109827692153008	0.00873029168741352	0.0107306501692782	0.0113057421242023	0.0107698122697614	0.0218184660322532	0.0209764260004876	0.0243057011795176	0.0236669531520217	0.0213911417720004	0.0260972056006948
PE 18:1;0_20:3;0	PE	GPL	MEM	38	4	0	0.109167164211854	0.140016384588249	0.106640102337282	0.110174035372141	0.105790491591935	0.109129991818289	0.17719337140772	0.110454134761651	0.156967630242094	0.175167863071686	0.185367197187375	0.176820842967115	0.181709949002295	0.176752716820906	0.175478574324032
PE 18:1;0_20:4;0	PE	GPL	MEM	38	5	0	0.539763596461234	0.615838396162801	0.425407958757221	0.437865097610199	0.410564733344976	0.42833515872416	0.781511728839004	0.410935972418437	0.633611572125025	0.398361856009948	0.399184735169849	0.410432676963977	0.387841516487414	0.42402966273646	0.388947642355687
PE 18:1;0_22:0;0	PE	GPL	MEM	40	1	0	0.0190376346369337	0.0188090226860038	0.0192111226222223	0.0184533001169426	0.0210320305275593	0.018647923476337	0.0218140786749267	0.0213139432746485	0.0196976057788853	0.0211293337310221	0.0225143166538801	0.0231275645692219	0.0198698245160401	0.0199952577709024	0.0193623622507831
PE 18:1;0_22:1;0	PE	GPL	MEM	40	2	0	0.0489754009803274	0.0388165877732569	0.0360148249855195	0.0365251934542045	0.0474765194257753	0.0393965683453544	0.0373219800729511	0.0499036331600568	0.0418685271417943	0.04857319140582	0.0475333804886002	0.0522770524842507	0.0496464199047159	0.0471928309050247	0.0508297122932942
PE 18:1;0_22:2;0	PE	GPL	MEM	40	3	0	0.0154445435576168	0.0195834971694859	0.0180897225109491	0.0121869863980096	0.0186634320570105	0.0127885437389719	0.0151901721839508	0.0142291559740469	0.017962374787576	0.0237081816999641	0.0200829789053425	0.015604619637342	0.0260421727199651	0.0224307913465525	0.0235515660233734
PE 18:1;0_22:3;0	PE	GPL	MEM	40	4	0	0.135518594463147	0.136914931748053	0.146600663327177	0.144110776125383	0.130587589299181	0.153806678041073	0.141260525591687	0.129556174628191	0.143653428820096	0.168873952110604	0.163604706413615	0.172332569219846	0.178099161466051	0.173824405687141	0.160154524633248
PE 18:1;0_22:4;0	PE	GPL	MEM	40	5	0	0.046606142765687	0.0359281204501173	0.035922264636066	0.0465738547775378	0.0446859821131323	0.0330803724659266	0.0459382102875997	0.044172175899799	0.0466842371169695	0.0670632374952857	0.069893402972608	0.0693928725036457	0.0692865907168167	0.0728126426507694	0.0704910000400995
PE 18:1;0_22:5;0	PE	GPL	MEM	40	6	0	NA	NA	NA	NA	NA	NA	0.264063336366268	0.2455663818975	0.26204425804092	0.321363842940266	0.334354970379365	0.321762135866982	0.326310655427647	0.349279823523134	NA
PE 18:1;0_24:0;0	PE	GPL	MEM	42	1	0	NA	0.0163202370475624	0.0113272386643269	0.0162335816219519	0.0165648006210882	0.0109681553318832	0.0153728249078789	0.0148285562052242	0.01929432121457	0.010357520599522	0.0124766562925749	0.010476038603365	0.0106442683216115	0.0106824455001193	NA
PE 18:1;0_24:1;0	PE	GPL	MEM	42	2	0	NA	0.0147128652854365	0.00717777594686025	0.00717968525903788	0.00791377140248579	0.0149162080301627	0.00915508054511082	0.0150706740028552	0.00782782217777776	0.00793774450590896	0.00561553327462124	0.014005551073331	0.00793652211822693	0.00672580260891335	NA
PE 18:2;0_18:2;0	PE	GPL	MEM	36	4	0	0.00322187854056967	0.00419115689580696	0.00158629186294058	0.00344142236040237	0.00292297802268593	0.00309789025763984	0.00389701573539887	0.00422694477258715	0.00343598145774664	0.00578369366560022	0.00441957889325867	0.00487133574160242	0.00455309725354947	0.00902302609443553	0.00529617782085111
PE 18:2;0_20:0;0	PE	GPL	MEM	38	2	0	NA	0.00205013605686535	0.00261332416255334	0.00118065874969039	0.00344634748974119	0.00303940049535202	0.00301519066261091	0.00251149826900266	0.00263739334695678	0.00461376688658165	0.00391977062758049	0.00482892173625305	0.00432687338019665	0.0065439301943127	0.00467065071323062
PE 18:2;0_20:1;0	PE	GPL	MEM	38	3	0	0.0091006568681642	0.00352521984756239	0.00278665808387919	0.00258026237193637	0.00364556271283049	0.00282043043172978	0.0034639807371898	0.00361216574817076	0.0037290939840166	0.00603585664622771	0.0066091779499445	0.00777599159561215	0.00721126440893426	0.00684974870173147	0.00811288050745427
PE 18:2;0_20:2;0	PE	GPL	MEM	38	4	0	NA	NA	NA	NA	NA	NA	NA	NA	NA	0.00466900692177316	0.00489206511466263	0.00320649136401525	NA	0.00590648704808234	NA
PE 18:2;0_20:3;0	PE	GPL	MEM	38	5	0	NA	NA	NA	NA	NA	NA	0.00372941271641688	NA	NA	0.00333171919026082	0.00298491557819684	0.00274279624664349	0.00222867126169708	0.0036373368211284	0.00211671628428623
PE 18:2;0_20:4;0	PE	GPL	MEM	38	6	0	0.0122479133337367	0.0216364025482959	0.0144098961457574	0.0185681043862487	0.0152906639098198	0.018611329301106	0.0322089007968946	0.0109597249233699	0.0266502518272776	0.0283894870327014	0.0262188216139206	0.0179667504041988	0.026807637294177	0.0246279976843755	0.0268341606586202
PE 18:2;0_22:0;0	PE	GPL	MEM	40	2	0	0.000919747158660431	NA	NA	NA	NA	NA	0.000696829304489356	NA	0.000549627740593436	0.00138061146075647	0.00148478099745092	0.000830171052958552	0.000931584676962352	0.00107659005192526	NA
PE 18:2;0_22:1;0	PE	GPL	MEM	40	3	0	0.000128241768623677	0.000178439134205386	0.000157185287815004	NA	0.000251018338259169	NA	0.000123892990987858	0.000165186439352262	0.000156145784998633	0.000420145128049091	0.000407258335774754	0.000253824398273731	0.000593228520437396	0.000574673694220811	0.000551211469256668
PE 18:2;0_22:2;0	PE	GPL	MEM	40	4	0	NA	NA	NA	NA	NA	NA	NA	NA	NA	NA	NA	NA	NA	NA	0.00212378186192227
PE 18:2;0_22:3;0	PE	GPL	MEM	40	5	0	NA	NA	NA	NA	NA	NA	NA	NA	NA	NA	NA	0.00946715481975513	NA	NA	NA
PE 18:2;0_22:4;0	PE	GPL	MEM	40	6	0	NA	NA	NA	NA	NA	NA	NA	NA	NA	NA	0.00921323439501608	NA	NA	NA	0.00831403870985099
PE 18:2;0_24:0;0	PE	GPL	MEM	42	2	0	NA	0.000689357671193215	NA	NA	0.000208107446275502	NA	0.000375627293960723	NA	0.000267305931772973	0.000464923327449068	0.000155324437837981	NA	0.000383318124889087	NA	NA
PE 20:0;0_20:1;0	PE	GPL	MEM	40	1	0	0.00814039743772062	0.00444013697432964	0.00574776094883488	0.00569585143839983	0.00633735796731215	0.00626271719895578	0.00559660568701789	0.00842215125474532	0.00402564416111277	0.00447201376179758	0.00521483212556465	0.00537510134701978	0.00514214826354003	0.00445540092444346	0.00434048873851146
PE 20:0;0_20:2;0	PE	GPL	MEM	40	2	0	0.00177000397241194	NA	0.000870487078723743	NA	NA	0.000899298793590215	0.00116470216981614	0.00128794028678344	0.000660309803478038	0.00161129976329118	0.00149790321119175	0.00168870830871267	0.000812799106712452	0.00113467518863925	0.00136819062470025
PE 20:0;0_20:3;0	PE	GPL	MEM	40	3	0	NA	0.000426638146792795	0.000491476873621931	0.000266953776857054	0.000483688473737178	0.000266333381983189	0.000370737008208201	0.000360299682505354	0.000434565106501576	0.000726207511124282	0.000599701396441683	0.000546754474979416	0.000790743695942134	0.000741765494259953	0.000906876299556786
PE 20:0;0_20:4;0	PE	GPL	MEM	40	4	0	0.00394617355163806	0.0042583166906882	0.00378655795918329	0.00383463533582207	0.00388643560173879	0.0039765654232627	0.00420222959417691	0.00415446742514351	0.00372767150781265	0.0044600091652461	0.00421586208871463	0.00491267566949295	0.00497864501485382	0.00539660471781966	0.00554264079551972
PE 20:0;0_22:1;0	PE	GPL	MEM	42	1	0	NA	NA	NA	NA	NA	NA	NA	NA	NA	NA	0.000399464931405447	0.000344768342776791	0.000290545742155642	0.000400682431744506	NA
PE 20:1;0_20:1;0	PE	GPL	MEM	40	2	0	0.039302646767263	0.0204454786684846	0.0195263482869726	0.020084652745933	0.0325204636741508	0.0233481609754775	0.0213457319995022	0.0321475558189601	0.0191789467759708	0.0167367790052504	0.0144749386947511	0.0181217051982107	0.0178345066964588	0.0141829884837856	0.0164229462037794
PE 20:1;0_20:2;0	PE	GPL	MEM	40	3	0	0.0011466323895019	0.00105538276414904	0.000836350504389219	0.000587092694672605	0.00114277824024971	0.000649658847527313	0.000727151102316595	0.000940091717009095	0.000681979407173212	0.00144238238850316	0.00105032119750676	0.000948478357327949	NA	0.00126976691956266	0.00147997000274486
PE 20:1;0_20:3;0	PE	GPL	MEM	40	4	0	0.00619935711395336	0.00512235573552043	0.00544306106443201	0.00462005190453815	0.00474461946483182	0.00491906899373548	0.00468425085651957	0.00559019447966751	0.00479783835154335	0.0060092812788802	0.00599523865498491	0.00657598562102001	0.00650046092752049	0.00623211919446403	0.00733470823019438
PE 20:1;0_20:4;0	PE	GPL	MEM	40	5	0	0.0273999199656804	0.0281546668705606	0.0209518678298595	0.0322680506752221	0.0269756434191174	0.023343147092401	0.0345221827682693	0.0276882729941855	0.0274067736584722	0.0227840095710043	0.026498252333522	0.0241444681866131	0.0233398929108652	0.0256373338085278	0.0240000807621102
PE 20:1;0_22:0;0	PE	GPL	MEM	42	1	0	NA	NA	NA	0.0016455564831594	0.00224943920574846	0.00121236507022326	0.00196999462125894	NA	NA	NA	NA	0.00116671185952361	0.00121282131882188	0.00149512188857913	NA
PE 20:1;0_22:1;0	PE	GPL	MEM	42	2	0	NA	0.00368796392582034	0.00133150717482172	0.00136931079840324	0.00191384963403094	0.00345093425887738	0.00162086266327609	0.00409833828079433	0.00179203603200279	0.00173148427713857	0.00159955871016167	0.00342903593214141	0.00182114334334302	0.00170987862855608	NA
PE 20:2;0_20:2;0	PE	GPL	MEM	40	4	0	0.000193841937235494	NA	NA	NA	NA	NA	0.000113945951381515	NA	NA	0.000210429461812648	0.000195838290363196	NA	0.000255976223576883	0.000198118557913602	NA
PE 20:2;0_20:3;0	PE	GPL	MEM	40	5	0	NA	NA	NA	0.000883074706799867	NA	NA	NA	NA	NA	NA	NA	0.00160673944731759	NA	NA	NA
PE 20:2;0_20:4;0	PE	GPL	MEM	40	6	0	NA	0.0130868226953347	0.0133404585779957	0.00970562910691907	0.00769774083003595	NA	0.0182095580252916	0.00635614936318846	0.0168331249393964	NA	0.0109011994341508	0.0178636788719565	NA	0.0155236724342923	0.0188816268428506
PE 20:3;0_20:3;0	PE	GPL	MEM	40	6	0	NA	NA	NA	NA	NA	NA	0.00215157147564186	NA	NA	NA	0.00451850842226017	NA	NA	NA	0.00333952149406624
PE 20:3;0_20:4;0	PE	GPL	MEM	40	7	0	NA	NA	NA	NA	NA	NA	0.219756936605188	NA	NA	NA	0.263458582756155	NA	0.27104505580295	0.274815031523191	NA
PE 20:3;0_22:4;0	PE	GPL	MEM	42	7	0	NA	NA	NA	NA	NA	NA	NA	NA	NA	NA	NA	NA	0.00342718329799722	NA	NA
PE 20:4;0_22:3;0	PE	GPL	MEM	42	7	0	NA	0.0192374100874083	NA	NA	0.0115909255396872	NA	NA	NA	0.013186571079151	0.0130095170727442	NA	NA	0.0124886092329249	NA	NA
PE 20:4;0_22:4;0	PE	GPL	MEM	42	8	0	NA	0.0109264722428169	0.0152307501763282	NA	NA	NA	0.016774635900524	0.0133444794420089	0.0176871083714298	0.0267419647168836	0.027235883295106	0.0278868317172056	0.023783896369066	0.0221556182158482	0.02831247649244
PE 22:2;0_22:6;0	PE	GPL	MEM	44	8	0	NA	NA	0.101867574581612	0.0819439515580832	0.0393821726919233	0.0684737705082938	0.0540208263077381	NA	0.0696795101311205	NA	0.0681213415049015	NA	0.0604258953726749	0.0677343971220922	0.0678373077613937
PE 22:4;0_22:4;0	PE	GPL	MEM	44	8	0	NA	NA	NA	0.00868442842534873	0.00276391615232244	0.0107760045378011	NA	NA	NA	NA	0.00752000747248264	NA	0.00531996853059569	0.00559925049840542	NA
PE 22:4;0_22:6;0	PE	GPL	MEM	44	10	0	0.073367991359636	0.0536005738942568	0.0591038482659248	0.0530150665860922	0.0588194784461174	0.0584804979585776	0.0636799004350392	0.0615060222293907	0.0671539083411985	0.0828891667445762	0.0749122739606286	0.0809039368718673	0.0791538778227194	0.0722522880443524	0.0812847313933839
PE 22:5;0_22:5;0	PE	GPL	MEM	44	10	0	NA	NA	NA	0.00051630025080174	NA	NA	NA	NA	NA	NA	NA	NA	NA	NA	NA
PE 22:6;0_22:6;0	PE	GPL	MEM	44	12	0	0.0351971562759172	0.0725672100415623	0.0494916068219676	0.0547751189440857	0.0446661452264849	0.0459337097374204	0.0843223970750315	0.0328106421992101	0.0743772111036014	0.0509739368515419	0.059203093749315	0.0602164667941502	0.0488025382636755	0.0592612042743617	0.0560261949332539
PE 22:6;0_24:2;0	PE	GPL	MEM	46	8	0	NA	NA	NA	NA	0.0280465064047786	NA	0.0315247902654195	NA	0.0482703765874724	NA	0.0421459433981477	0.0599167360021063	NA	0.0471744750897509	NA
PE O-16:0;0/16:1;0	PE O-	GPL	MEM	32	1	0	0.000184942184445184	0.000620341978297205	0.000344266677333116	0.000458820056930373	0.000572486988376076	0.000522549170721655	0.00111061167062415	0.000333582519441593	0.000435749129533917	0.000666247063191199	0.000718020092943275	0.000688644097673094	0.000861680605180896	0.000688697117143563	0.000980846391413225
PE O-16:0;0/18:1;0	PE O-	GPL	MEM	34	1	0	0.0471706146564262	0.0611198910400866	0.0488218848861135	0.0503788451517936	0.0431895339187782	0.0534694534929001	0.0750613804295298	0.0445732518157163	0.0666532909211312	0.0696067424741926	0.0640019979098611	0.0736133518053559	0.068557603514626	0.0693896030112123	0.0579996110369563
PE O-16:0;0/18:2;0	PE O-	GPL	MEM	34	2	0	0.000648501668563257	0.00182839839994372	NA	0.000926456670773572	0.00154104840191072	0.000883011330370795	0.00241299904704678	0.000809433386120355	0.00198088976636772	0.00290403344382773	0.00291737768381468	0.00304813269217422	0.00308606498579471	0.00384411241151682	0.00248624298654504
PE O-16:0;0/20:0;0	PE O-	GPL	MEM	36	0	0	NA	NA	NA	NA	NA	NA	NA	NA	NA	0.0117671426810102	0.00923720872372856	NA	0.00930004019341923	0.00983976953712034	NA
PE O-16:0;0/20:1;0	PE O-	GPL	MEM	36	1	0	0.0669762208020071	0.0585851338625064	0.0617852390888501	0.0628588951745898	0.059896155504201	0.0692714679513182	0.0633743648841422	0.0626275510008034	0.054354291611134	0.0528507514334905	0.0585596673525001	0.055802394175106	0.0566060933741931	0.0601267686494257	0.0615128070594805
PE O-16:0;0/20:2;0	PE O-	GPL	MEM	36	2	0	0.00668840877426781	0.00643232052681666	0.00595039571713447	0.00731705745490395	0.00617215160228275	0.00613096158466108	0.00788909915129286	0.00580646824976997	0.00800841777835272	0.0104015835666643	0.0097311849363937	0.0107796874504117	0.00984552413053348	0.0103855260159307	0.0106993207971594
PE O-16:0;0/20:3;0	PE O-	GPL	MEM	36	3	0	0.00289713365575299	0.00689059154828191	0.0052801729289416	0.00554554204431627	0.00316715717262405	0.00519433580605172	0.00801632250625474	0.00305393688688216	0.0063705043346906	0.00839305737498051	0.00828971378102333	0.00909348975619256	0.00865285917365557	0.00973547091291286	0.00823851905787548
PE O-16:0;0/20:4;0	PE O-	GPL	MEM	36	4	0	0.0160504499478045	0.0205447965118506	0.018879106779304	0.0200144697820905	0.0164448660107252	0.0213159950216322	0.0228748504216829	0.0134546960092384	0.0225630098148509	0.0175519865276399	0.0161242727588257	0.0201122783212868	0.0186242895186849	0.0193464690434371	0.0207685992428271
PE O-16:0;0/22:0;0	PE O-	GPL	MEM	38	0	0	NA	NA	NA	NA	NA	NA	0.00137981622916129	NA	NA	NA	0.00209033985704916	NA	0.0014685079824937	0.00168252827317875	NA
PE O-16:0;0/22:1;0	PE O-	GPL	MEM	38	1	0	0.0142073235116504	0.0114256269573771	0.0133166588314544	0.0119660115681252	0.0133363649870486	0.0128504553345289	0.0115034814634281	0.012914351348019	0.0110910446070829	0.0122101145088614	0.0144460319643521	0.0133292705050448	0.0133316847172034	0.0139208868682745	0.012960607222575
PE O-16:0;0/22:2;0	PE O-	GPL	MEM	38	2	0	0.00229356238182879	0.00305488326529217	0.00275198873821339	0.00226106624158196	0.00218951742918458	0.00258497980465342	0.00241103861323643	0.00190693020486677	0.00210817077041131	0.00354171248865278	0.0031882645496597	0.00387973196887448	0.00357630071998433	0.00335643578594915	0.00407383867463604
PE O-16:0;0/22:3;0	PE O-	GPL	MEM	38	3	0	0.00195848274859439	0.00218267819349421	0.0022195708802226	0.0023870024487241	0.00145337744256009	0.00308565827285043	0.00356005268134318	0.00197384944561068	0.00363190792906492	0.00320007716814959	0.00387062911033291	0.00392578636523954	0.00409474786933771	0.00370150675562384	0.00468447103090787
PE O-16:0;0/22:4;0	PE O-	GPL	MEM	38	4	0	0.0167669165549343	0.0180819202051601	0.0173002058378846	0.0177958712635571	0.0152635302127854	0.0196821160431618	0.0201686509174487	0.0148400297512531	0.0171307820102274	0.0210980598407337	0.0197150506069589	0.0230021768331831	0.0191919329951512	0.023116566859463	0.0221529649920954
PE O-16:0;0/22:5;0	PE O-	GPL	MEM	38	5	0	0.00145646413241182	0.0017729101435693	NA	0.00348549370129297	0.00177008741778042	0.00172651984319399	0.00330015501780643	0.00182653648085848	0.00140929749573868	0.00201186347203281	0.00414466041059156	0.00233055334679799	0.00182696314372332	0.00332755591742897	0.00466706605387103
PE O-16:0;0/22:6;0	PE O-	GPL	MEM	38	6	0	0.00313728736784631	0.00399802048858469	0.00633732641333793	0.00592037998833176	0.00597370051248458	0.00379897782308961	0.00556565733767984	0.00642207927254764	0.00626346653298315	0.00603933435565587	0.00353132944769228	0.00355418590799976	0.0071948025249986	0.00386629014489317	0.00386186131853584
PE O-16:0;0/24:1;0	PE O-	GPL	MEM	40	1	0	0.000700827749222443	0.000449764435841727	0.000826392616116308	0.00102005172004218	0.000708770322239787	NA	0.0006480127926201	0.000435199338903467	0.00057648394609322	0.000660410375101843	0.000529582152647681	NA	0.000629854145908593	NA	NA
PE O-16:0;0/24:3;0	PE O-	GPL	MEM	40	3	0	NA	NA	NA	NA	NA	NA	0.000477837439023913	NA	NA	NA	NA	NA	NA	NA	NA
PE O-16:0;0/24:4;0	PE O-	GPL	MEM	40	4	0	NA	NA	NA	NA	NA	NA	0.000589826908723469	NA	NA	NA	NA	0.000764181743625889	NA	NA	NA
PE O-16:1;0/16:0;0	PE O-	GPL	MEM	32	1	0	0.0164608737479335	0.0154994049512199	0.017992140240012	0.0137499482927866	0.0176136603733416	NA	NA	0.0199425050346767	NA	0.0198998620968253	0.0203071322664992	0.0211224864124756	0.0259186711326587	0.0187748496618169	0.0212202192722754
PE O-16:1;0/16:1;0	PE O-	GPL	MEM	32	2	0	0.00772128738711448	0.0118814596583384	0.0129185423016639	0.0132064269256489	0.00819773882679432	0.0111503164569574	0.0118869919064828	0.00826733242242385	0.0142685385091387	0.00977463292733935	0.0106262937982477	0.0131235605631268	0.0122892026935478	0.01189124323282	0.00840433741679993
PE O-16:1;0/18:0;0	PE O-	GPL	MEM	34	1	0	0.0179956679671597	0.0151449347703342	0.0151647700723165	0.0143417916990515	0.0144479278387299	0.01555223911809	NA	0.0156727045033617	NA	0.0161723193061607	0.0138632045090487	0.0177415000670253	0.017047867071304	0.0158900577559743	0.0152806959450528
PE O-16:1;0/18:1;0	PE O-	GPL	MEM	34	2	0	0.593024734622694	0.636837366772625	0.612833104889136	0.631388390369774	0.636853890023044	0.617837277936793	0.590276376025864	0.591743215984128	0.568474898327475	0.503766612171324	0.498470645495966	0.545340210919353	0.535935516765329	0.522994379418888	0.51552048882815
PE O-16:1;0/18:2;0	PE O-	GPL	MEM	34	3	0	0.00559474448596074	0.00623071320793974	0.00616756229636863	0.00548004580773093	0.00586933872794025	0.00418881769032553	0.00613199969750412	0.00585555552563597	0.00739793212724393	0.0123706600536344	0.011176333289038	0.0121192648859374	0.0109519840576842	0.0129689901577652	0.0137309507117768
PE O-16:1;0/19:1;0	PE O-	GPL	MEM	35	2	0	0.00185759368546139	0.00134877769092994	0.00187390789474158	0.00196817184951481	0.00486938792327532	0.00182645500392041	0.000966447556241517	0.00148377135205211	0.00122367583220221	0.000484478181210856	0.00089068730795966	0.000504679392195061	0.000928729436643551	0.000564941850877135	NA
PE O-16:1;0/20:0;0	PE O-	GPL	MEM	36	1	0	0.0266452251244945	0.0206112193601281	0.0238473334244265	0.0211960248971868	0.0246519633467998	0.0225517125212052	0.0208861119798325	0.0243772608489366	0.0194484180931448	0.031298318261096	0.0326105129175359	0.0359898483085217	0.033948189540606	0.0339151716516777	0.0399296081499939
PE O-16:1;0/20:1;0	PE O-	GPL	MEM	36	2	0	0.350369243226412	0.287523507782847	0.296866591653988	0.318218424319409	0.347765379624082	0.310656275147635	0.262175847936068	0.318808058502371	0.246987589211693	0.204749796943149	0.214142122810483	0.218133014434893	0.218626534770566	0.211818775215929	0.207236951656682
PE O-16:1;0/20:2;0	PE O-	GPL	MEM	36	3	0	0.0384078640514227	0.0386775194767197	0.03934649947194	0.0390924628295736	0.0404930519348088	0.0369973207128619	0.0376034902456598	0.0357872186110115	0.040377743818941	0.0458597137443128	0.0456517769312847	0.0490274527470862	0.0510610865906942	0.0476564105503666	0.0499935020863579
PE O-16:1;0/20:3;0	PE O-	GPL	MEM	36	4	0	0.038379708948172	0.0624787191383966	0.0549050364217136	0.0496919333859413	0.0415619768963292	0.0557730787855753	0.064766850724067	0.0404031404998166	0.0682386390803682	0.0782000057422786	0.0763636983353362	0.0841800393871959	0.0851682958455113	0.0901540645860095	0.0911037932883156
PE O-16:1;0/20:4;0	PE O-	GPL	MEM	36	5	0	0.0734309433107887	0.114910219411466	0.104042012991621	0.0935394286716826	0.080590844797445	0.106170163372937	0.112141060430972	0.077250307454511	0.116681546644771	0.145909879024596	0.147986185060204	0.164061773748698	0.152723952364204	0.185166409908381	0.173643623642219
PE O-16:1;0/21:1;0	PE O-	GPL	MEM	37	2	0	0.00220411849232471	0.00145086419385926	0.00117392527628495	0.00171237567522879	0.00400855932317106	0.00214282882238776	0.0008729456756201	0.000715972785887991	0.000958707649203081	0.00039349837069537	NA	0.000376218335640978	0.00041900381941615	0.000362871606072005	NA
PE O-16:1;0/22:0;0	PE O-	GPL	MEM	38	1	0	0.00377356902952296	0.0040947981939653	0.00462261764608547	0.00350173903999475	0.0034200920873077	0.00384435861925134	0.0040109702701353	0.00382930320284661	0.00389248876996426	0.0044471072435964	0.00440654547332789	0.0041636309256814	0.00510004285873181	0.00476658660992405	0.00482038419075975
PE O-16:1;0/22:1;0	PE O-	GPL	MEM	38	2	0	0.0334679095646627	0.0256577540017775	0.0285917031118662	0.0283168619421841	0.0357247297280221	0.0267946333863787	0.0224023199674707	0.0317906950316423	0.0234578227101113	0.0341908797776026	0.0363937488929453	0.0397758682661061	0.0386568257840451	0.0366649470383648	0.0406723881347581
PE O-16:1;0/22:2;0	PE O-	GPL	MEM	38	3	0	0.0100487966154242	0.0114752730099361	0.00927329326874612	0.0102789508022856	0.0116230755390385	0.00924514397428811	0.00935058314138851	0.011111100938943	0.00931552425388681	0.0135369544840602	0.0133167651349482	0.0162930633846532	0.0128292357080727	0.0148830853118455	0.0153034711621738
PE O-16:1;0/22:3;0	PE O-	GPL	MEM	38	4	0	0.0187098451643625	0.0169181759153442	0.0170451439274051	0.0174935030133583	0.016954018657282	0.0189752765558275	0.019116366427661	0.0150435142132123	0.0193499014106182	0.0212437683845813	0.0229460162887929	0.0244755799971682	0.0227104994550455	0.0247860940637325	0.0249924810756234
PE O-16:1;0/22:4;0	PE O-	GPL	MEM	38	5	0	0.128088397771358	0.134324028853261	0.135099712836416	0.146881079323521	0.135103386688608	0.147203232676738	0.134982440622353	0.131497323432327	0.141874083795782	0.151067852477089	0.1578740702898	0.171965760129041	0.162735240239556	0.179622628814006	0.167549972689136
PE O-16:1;0/22:5;0	PE O-	GPL	MEM	38	6	0	0.0113488853860799	0.0145069910949294	0.0110774122567375	0.0122224140065167	0.0109534691715059	0.013476209157354	0.0173148235867057	0.0116256536509626	0.016009960255053	0.0273656052421994	0.0269281776036178	0.0268801102211116	0.0224748345902824	0.0322589911174988	0.0270383601330674
PE O-16:1;0/22:6;0	PE O-	GPL	MEM	38	7	0	0.151642523827538	0.184609019795233	0.176922527151149	0.185459055975139	0.126092308328007	0.186663472556346	0.183336378461916	0.159475608718045	0.20024502114999	0.313164068639142	0.316641960986592	0.334483549193313	0.336601997276245	0.314291630648998	0.334511158811572
PE O-16:1;0/23:1;0	PE O-	GPL	MEM	39	2	0	NA	0.0012288433215826	0.00109889938891353	NA	0.000563222806576953	NA	NA	NA	NA	NA	NA	NA	NA	NA	NA
PE O-16:1;0/24:0;0	PE O-	GPL	MEM	40	1	0	0.00220984116441219	0.00229086078156123	0.00291705859594908	0.00174085221266889	0.00364484444792277	0.00303733260473425	0.00316817432446485	0.00255909017526495	0.00263522018484222	0.00173025019391372	0.00137237426839141	0.00159347548437989	0.00139417473074603	0.00185801846164297	0.00219384122346823
PE O-16:1;0/24:1;0	PE O-	GPL	MEM	40	2	0	0.0048044338348295	0.00470312547288532	0.00471366755728991	0.00537282142682263	0.00483030670154113	0.00414824983347574	0.00359340356850006	0.00369598048504882	0.00305494192486243	0.00283834565232267	0.00344789311608285	0.00271598940978711	0.0039637596100436	0.00328457663955392	0.00386628709054343
PE O-16:1;0/24:2;0	PE O-	GPL	MEM	40	3	0	0.000678629904125567	0.0005373392981373	NA	0.00071721962517846	0.000768727519388639	0.000863738657043452	0.000698006749300815	NA	0.000634558578200008	0.000453101215560376	0.00132073509462103	0.00198624792454749	0.000824022142252393	0.000866207663594226	0.000769773877381064
PE O-16:1;0/24:3;0	PE O-	GPL	MEM	40	4	0	0.00108365545335557	0.0010494517066021	NA	0.000650054032276117	0.00142601593255466	0.000576873131597226	0.000639157486736345	0.000782719399520927	0.00149397143194473	0.00073594147186162	0.00207782616429164	0.000936010807862055	0.000582676264324245	0.00079380074554208	0.000722118154764267
PE O-16:1;0/24:4;0	PE O-	GPL	MEM	40	5	0	0.00354000794482388	0.00475397819507589	0.00477260026301127	0.00527870264154664	0.00404336527180501	0.00562044490228231	0.00374641109898298	0.00386158894317771	0.00574323982312647	0.00464557281918493	0.00490413502729292	0.00565113426596636	0.00666721567514591	0.00638504233023527	0.00655359803631251
PE O-16:1;0/24:5;0	PE O-	GPL	MEM	40	6	0	NA	NA	NA	NA	NA	NA	NA	NA	NA	0.00202118925851582	NA	0.00196578724775413	NA	0.00162884261049872	0.00156318982697462
PE O-16:2;0/18:0;0	PE O-	GPL	MEM	34	2	0	0.00387346227437795	0.0021532385582133	0.00253847156378616	0.00175751219659247	0.00245585933257511	0.00210860208591423	0.00189597729028595	0.00201855696539723	0.00201272316664817	0.00310219078594633	0.00301029776110605	0.00300896835306835	0.00253167383076246	0.0030441519672178	0.00351200434985922
PE O-16:2;0/18:1;0	PE O-	GPL	MEM	34	3	0	0.00533702248606903	0.0047591981388931	0.00399038279362228	0.00311469228340521	0.00453499551636497	0.00454691255128023	0.00595902979948287	0.00454834021799337	0.00561187587276019	0.00776884175915003	0.00777551525042765	0.00837829549458523	0.00736402948669351	0.00779718118978395	0.00903958224863159
PE O-16:2;0/20:0;0	PE O-	GPL	MEM	36	2	0	NA	NA	0.0004931786287951	0.000653942124769852	NA	NA	0.000482406143985014	0.000491553816142161	0.000557365447883153	0.00076781772349042	0.000505063395079668	0.0008183883110056	0.000845036572567812	0.000908447100090946	0.00162201709517114
PE O-16:2;0/20:1;0	PE O-	GPL	MEM	36	3	0	0.000701389741032792	0.00217536266422677	0.00194185850396192	0.00230024971385883	0.00229601073449457	0.00251978513160521	0.00241138524272897	0.000986302527952393	0.00293682772801173	0.00178829494470973	0.00285432803314586	0.00267580710795032	0.00273842962904293	0.00356424009927907	0.0032201718129486
PE O-16:2;0/20:2;0	PE O-	GPL	MEM	36	4	0	NA	NA	NA	NA	NA	NA	NA	NA	NA	NA	NA	NA	NA	0.00132651720279212	NA
PE O-16:2;0/20:3;0	PE O-	GPL	MEM	36	5	0	NA	NA	NA	NA	NA	NA	0.00114189809949809	NA	NA	NA	NA	NA	NA	0.0014317445783763	NA
PE O-16:2;0/22:1;0	PE O-	GPL	MEM	38	3	0	NA	NA	NA	NA	NA	NA	0.000388702226106702	NA	0.000647617225727228	NA	0.00055176686101098	0.000630511369829958	NA	NA	NA
PE O-16:2;0/22:4;0	PE O-	GPL	MEM	38	6	0	NA	NA	NA	NA	NA	NA	NA	NA	NA	NA	0.0028555577329535	NA	NA	NA	0.0019138365198259
PE O-17:0;0/17:1;0	PE O-	GPL	MEM	34	1	0	0.000497425683644361	0.000473405111349045	0.000334013932441397	0.000320174794149708	0.00060892232638945	0.000483177919049623	0.000966808524723862	0.000329075940082524	0.000977959161106197	0.000479708660085941	0.000370965141148611	0.000549432394495124	0.000374060987096365	0.000427667113929203	0.000420342382124405
PE O-17:0;0/18:2;0	PE O-	GPL	MEM	35	2	0	0.00271904727254692	0.00344389871717414	0.00289221340388862	0.00280067587710469	0.00441690753314176	0.0020988141076736	0.0031636200475556	0.00256577471111859	0.00366667852289782	0.00237613315987717	0.00278318945530483	0.00190627362998145	0.00290146831971641	0.0025217275048668	NA
PE O-17:0;0/19:1;0	PE O-	GPL	MEM	36	1	0	0.0013439010228756	0.00107489197770647	0.000963568279144096	0.00058093658302855	0.00173253378309691	0.000492716491716329	0.00035505614279025	0.000655486512865774	0.000511742389004762	0.00111141215503129	0.000544040618768208	0.000481309114801002	0.000937377300088182	0.000529896637537551	0.000282072704039548
PE O-17:0;0/20:2;0	PE O-	GPL	MEM	37	2	0	0.00560653296875109	0.00349989530394856	0.00273850178170551	0.00476754732436066	0.00591817938260228	0.00551159911815335	0.00368556640122311	0.00271186634494301	0.00250593715544593	0.00507752180020785	NA	0.00702542676617095	0.00686770075455432	0.00500456410267061	NA
PE O-17:0;0/20:3;0	PE O-	GPL	MEM	37	3	0	NA	NA	NA	NA	0.00518096777463485	NA	0.00660972995035273	NA	NA	NA	NA	NA	NA	NA	NA
PE O-17:0;0/21:1;0	PE O-	GPL	MEM	38	1	0	NA	NA	NA	0.000286702424971545	0.000502870079562583	NA	NA	NA	NA	NA	NA	NA	NA	NA	NA
PE O-17:0;0/22:1;0	PE O-	GPL	MEM	39	1	0	NA	NA	NA	NA	0.0078711328327933	NA	NA	NA	NA	NA	NA	NA	NA	NA	NA
PE O-17:0;0/22:2;0	PE O-	GPL	MEM	39	2	0	NA	0.00280792269298636	0.00106037030804282	NA	0.00124164465269493	NA	0.00111235924613873	NA	NA	0.00263959963651947	NA	NA	NA	NA	NA
PE O-17:1;0/17:1;0	PE O-	GPL	MEM	34	2	0	NA	NA	NA	NA	NA	NA	NA	NA	NA	NA	NA	NA	NA	0.0041938968591767	NA
PE O-17:1;0/18:1;0	PE O-	GPL	MEM	35	2	0	0.01823292614873	0.0175248778995973	0.0193991467672602	0.0201107743925405	0.0339885264742518	0.0162107041953727	0.015077807228655	0.0177349172259111	0.0168880472794518	0.0106261196336252	0.0137346461859418	0.0104888568698804	0.0137831357610036	0.0103102744665704	NA
PE O-17:1;0/19:1;0	PE O-	GPL	MEM	36	2	0	NA	NA	NA	NA	0.000488282956809411	NA	NA	NA	NA	NA	NA	NA	NA	NA	NA
PE O-17:1;0/20:1;0	PE O-	GPL	MEM	37	2	0	0.00911252550758937	0.00801104031975429	0.00495233413936026	0.0089462449742753	0.0157432700133005	0.0118013742540573	0.00709783557559692	0.0046670201411024	0.00441839243162494	0.00400365854199716	NA	0.0053669559825138	0.0057802034259003	0.00388344837333879	NA
PE O-17:1;0/20:2;0	PE O-	GPL	MEM	37	3	0	NA	NA	NA	NA	0.00231042122150087	NA	0.000998132003409956	NA	NA	NA	NA	NA	NA	NA	NA
PE O-17:1;0/22:1;0	PE O-	GPL	MEM	39	2	0	NA	0.00322659371648073	0.00166665827062794	NA	0.00470158201008651	NA	0.00248696846263771	NA	NA	0.00289460944057803	NA	NA	NA	NA	NA
PE O-17:1;0/24:0;0	PE O-	GPL	MEM	41	1	0	NA	NA	0.0270822232206602	NA	0.0317877437701001	NA	0.0304493168682025	NA	0.0226019944551864	0.0272825849080077	0.0168768633992495	NA	NA	0.02518140214329	NA
PE O-17:1;0/24:1;0	PE O-	GPL	MEM	41	2	0	NA	NA	NA	NA	0.0109111615337056	NA	0.00932907857541932	NA	NA	NA	NA	NA	NA	NA	NA
PE O-17:2;0/17:1;0	PE O-	GPL	MEM	34	3	0	NA	NA	NA	0.000313786613994886	0.000409029058169359	NA	NA	0.000694110632869575	NA	NA	0.000393520020515227	0.000856368421520038	NA	0.000387256121093733	NA
PE O-17:2;0/18:0;0	PE O-	GPL	MEM	35	2	0	0.00145325940193362	0.000588599716070319	0.00110931867410398	0.00117842773453549	0.00134529929966159	0.000915551054300699	0.000496994462989185	0.000952061811079683	0.000832256324816257	0.000458954778126137	0.000842972159362821	0.000704834183881381	0.000761387426210405	0.0005420743137036	NA
PE O-17:2;0/20:0;0	PE O-	GPL	MEM	37	2	0	NA	NA	0.000160550414095152	NA	NA	NA	NA	NA	NA	NA	NA	NA	0.000320886983786945	0.0001721210949314	NA
PE O-17:2;0/20:1;0	PE O-	GPL	MEM	37	3	0	NA	NA	NA	NA	0.00225033975500954	NA	0.000885792341735916	NA	NA	NA	NA	NA	NA	NA	NA
PE O-18:0;0/16:1;0	PE O-	GPL	MEM	34	1	0	0.00080594690821161	0.00113911193474939	0.000914852507963329	0.00115705905484281	0.000936076447572299	0.00141052223403301	0.00238732245848026	0.00117406066794514	0.0020209285071022	0.00279419867849903	0.00187371658883039	0.00213749353504393	0.00243063205584442	0.00245593088279557	0.00201735970811959
PE O-18:0;0/18:0;0	PE O-	GPL	MEM	36	0	0	NA	NA	NA	NA	NA	NA	NA	NA	NA	0.0045233548003234	0.0036910014996854	NA	0.00351860758203214	0.00321000614000409	NA
PE O-18:0;0/18:1;0	PE O-	GPL	MEM	36	1	0	0.0900898141794695	0.0895112983166865	0.0856122105604439	0.0848917295935873	0.0802495079172854	0.0947827624069372	0.104052231442334	0.0882310895913083	0.0859573606508781	0.0923269437464569	0.103079387439515	0.104759829043018	0.101140857284159	0.0995394058644708	0.0974231231335646
PE O-18:0;0/18:2;0	PE O-	GPL	MEM	36	2	0	0.00110250334802842	0.00181418672345145	0.0020512086375218	0.00212685617494963	0.0021581655397048	0.00183268388711964	0.00199028010590903	0.00201371462199361	0.00224240597172457	0.00359239484792625	0.00324577384442763	0.00437595201387761	0.00353125813594402	0.00312055779966107	0.00395223754205619
PE O-18:0;0/20:0;0	PE O-	GPL	MEM	38	0	0	NA	NA	NA	NA	NA	NA	0.0104834360101845	NA	NA	0.0181099965197359	0.0150439445433673	NA	0.0155117475762139	0.0136532639216565	NA
PE O-18:0;0/20:1;0	PE O-	GPL	MEM	38	1	0	0.0801762544273794	0.0619884751567307	0.0667587571936149	0.0630595767795016	0.0631473935008174	0.0688110213754427	0.0694555728516667	0.0681451031137445	0.058180093173697	0.0612461367548134	0.0666001818723977	0.0611340681263566	0.0621889390389109	0.0593608965403747	0.0603111567390862
PE O-18:0;0/20:2;0	PE O-	GPL	MEM	38	2	0	0.00566892041253949	0.00575384857324291	0.00626402070352114	0.00627869159716559	0.00447954267940908	0.00541422057465416	0.00803082252023788	0.00567284027767145	0.0063777219098667	0.01067976103421	0.0102401472771187	0.00892432172509565	0.0102422045582179	0.0104148789105285	0.0100897235377914
PE O-18:0;0/20:3;0	PE O-	GPL	MEM	38	3	0	0.00461744307277202	0.00593700194673457	0.00453805950626524	0.00474182862871	0.00367752991817966	0.00526028233746054	0.00748708375206059	0.00400769124364778	0.00779120754608444	0.00984412108079972	0.0090803520022829	0.00944624771912632	0.0118228475212517	0.00955295950907724	0.0108012917257519
PE O-18:0;0/20:4;0	PE O-	GPL	MEM	38	4	0	0.0143012875531738	0.0175336410160686	0.0151680754613156	0.0169772246057728	0.0125712667610271	0.0156557587719545	0.0193042787999221	0.010596126580695	0.0183123196343673	0.0197296118996161	0.0183162420434708	0.0179970157787859	0.0170812028748535	0.0181776458474034	0.0180640499228016
PE O-18:0;0/20:5;0	PE O-	GPL	MEM	38	5	0	NA	0.00106852526246005	NA	0.00088920275220812	NA	NA	NA	NA	0.00139840528849793	NA	NA	0.00102774560632221	NA	0.00104664230061746	NA
PE O-18:0;0/21:1;0	PE O-	GPL	MEM	39	1	0	NA	NA	NA	NA	0.000947982181078241	NA	NA	NA	NA	NA	NA	NA	NA	NA	NA
PE O-18:0;0/22:1;0	PE O-	GPL	MEM	40	1	0	0.0121736343973549	0.00923277515356522	0.0132788415244129	0.0103617014255741	0.0197013472732148	0.0129297870363647	0.0132583337036105	0.0131497328451925	0.0103189948623596	0.0131733576855536	0.014670566194277	0.0126679413942642	0.0135248472060256	0.0156488132132093	0.0188253351571311
PE O-18:0;0/22:2;0	PE O-	GPL	MEM	40	2	0	0.00340179641760817	0.00274019097909216	0.00343859404781223	0.00275487779446853	0.00296078274429792	0.00204908463446632	0.0031022616399003	0.00246254840463071	0.00296710696313501	0.00395959557485482	0.00434521993395796	0.00325933792861414	0.00437340531849687	0.00427123444732349	0.00501327434452709
PE O-18:0;0/22:3;0	PE O-	GPL	MEM	40	3	0	0.00336253944988999	0.00284213771954925	0.00263703209273357	0.00281078840916179	0.00222919154224514	0.00251331832800076	0.00355139834397174	0.00262954650708136	0.00274282419017113	0.00455833041785676	0.00302561337087803	0.00425060709129782	0.0037530281967629	0.00345439383020574	0.00410952830681613
PE O-18:0;0/22:4;0	PE O-	GPL	MEM	40	4	0	0.017776493122403	0.0181987642814688	0.0162692460244656	0.0174107650867002	0.0157021135020411	0.0179251668524423	0.0195440694591538	0.0139823021857439	0.0169465242399552	0.0237216445020431	0.0221671819765794	0.0209029556209034	0.0218019966137001	0.0232782767187999	0.0228721938227153
PE O-18:0;0/22:5;0	PE O-	GPL	MEM	40	5	0	0.00184857487022283	0.00172443234252159	0.0014765317082489	0.001941298428734	0.00267601721011794	0.0015924834424715	0.00257951408404498	0.00354542548746649	0.001681231455215	0.00459402113704035	0.0043158949280367	0.0045968927399469	0.003674159193568	0.00342220464389667	0.00211816576704072
PE O-18:0;0/22:6;0	PE O-	GPL	MEM	40	6	0	0.00200474404182688	0.00238941650783093	0.00548499001057893	0.00534931127663214	0.00240025835772907	0.00554341957172163	0.00567693431099184	0.00470536955576492	0.00614444366272954	0.00721108420504165	0.0064931580685081	0.00703297191092053	0.00665248824969774	0.00730689079988452	0.00626290472304344
PE O-18:0;0/24:2;0	PE O-	GPL	MEM	42	2	0	NA	NA	NA	NA	NA	NA	NA	NA	0.000805730715503772	NA	NA	NA	NA	NA	NA
PE O-18:1;0/12:1;0	PE O-	GPL	MEM	30	2	0	NA	0.0190670955576757	NA	0.0237815694015256	NA	NA	NA	NA	NA	NA	0.0165259245684188	NA	0.0177469352717354	NA	NA
PE O-18:1;0/14:0;0	PE O-	GPL	MEM	32	1	0	0.00199983402157957	0.00134730446010385	0.00165790497951723	0.00131622543458363	0.00239342940485284	0.00129661317126464	0.00165457211424001	0.0026026292267647	0.00151536058330886	0.00518006428406767	0.00548758252788264	0.00522014572167857	0.00644134683648818	0.00566312828801716	0.00512445817548015
PE O-18:1;0/16:0;0	PE O-	GPL	MEM	34	1	0	0.0379323189546201	0.0280568736398909	0.033916279694026	0.0327196390822579	0.0352672228425977	0.0383713965848513	0.0322919807256691	0.0387761106063992	0.0325774338382072	0.0687714836854258	0.058042894934951	0.0717840150005015	0.0664907283221696	0.0648703263691066	0.061076196706447
PE O-18:1;0/16:1;0	PE O-	GPL	MEM	34	2	0	0.0155504117121398	0.0192093417708462	0.0187031141241231	0.0184193306162097	0.0188933828344128	0.0173935323997161	0.0210543010270932	0.0158251333796061	0.0207970903910004	0.0236614823440376	0.0193066791840984	0.0228430371274623	0.0230876977609867	0.022210402218974	0.0205417525885808
PE O-18:1;0/16:2;0	PE O-	GPL	MEM	34	3	0	0.00042787121342759	0.000351828556609496	NA	NA	0.000544532587044261	NA	NA	NA	NA	0.000625061795069872	NA	NA	NA	0.000414610672168856	NA
PE O-18:1;0/17:1;0	PE O-	GPL	MEM	35	2	0	0.000651987885266465	0.000697397041375552	0.000821967008402736	0.00076135394803869	0.00133527816212392	0.000671656120346024	0.000362603706085672	0.000166261221549081	0.000537718820055975	0.000151655451523981	0.000215061300084703	0.000352168836227728	0.00018071947956147	0.000341134498662523	NA
PE O-18:1;0/18:0;0	PE O-	GPL	MEM	36	1	0	NA	NA	NA	NA	NA	NA	NA	NA	NA	0.0189731655879898	0.02077357106267	0.0230451349435609	0.0211150875372758	0.0207363742269722	0.0232532884270527
PE O-18:1;0/18:1;0	PE O-	GPL	MEM	36	2	0	0.744355920530045	0.696956342764475	0.664578126377866	0.709795552502929	0.725255667948292	0.708287728636449	0.707037776031144	0.713229533565651	0.648793393739207	0.523812341630598	0.521682263340753	0.558764596303886	0.539629649510545	0.506461800168386	0.49574881131318
PE O-18:1;0/18:2;0	PE O-	GPL	MEM	36	3	0	0.012079326535032	0.01505781080051	0.0138053630381508	0.0137137361661644	0.0152375367697861	0.0116823767013036	0.0150427823312355	0.0138430309306428	0.0147655981686341	0.0187895930177807	0.0173763924367335	0.0184422175601587	0.0184424514966164	0.019455480109655	0.0197905622486457
PE O-18:1;0/18:3;0	PE O-	GPL	MEM	36	4	0	0.000867947553600531	NA	NA	NA	0.000812084184105955	NA	NA	NA	NA	NA	NA	NA	NA	0.000747590106979198	NA
PE O-18:1;0/19:1;0	PE O-	GPL	MEM	37	2	0	0.00423350404806103	0.00360011474300548	0.00186818257323852	0.00409129471391994	0.00730380276730574	0.0046766505108983	0.00344358766558519	0.00169565611119139	0.00231886151633593	0.00134517317956045	NA	0.00198047371904458	0.00174029355598343	0.00136589791872393	NA
PE O-18:1;0/20:0;0	PE O-	GPL	MEM	38	1	0	0.0738707774329604	0.0582161806180124	0.0694806134177727	0.0618017817395791	0.0662288736297062	0.0658990668482384	0.0597437853916287	0.0663313215881558	0.0582581943395791	0.0787050020852092	0.0769576843387174	0.0772647828741814	0.0814703521774214	0.078941661636634	0.0756907221785659
PE O-18:1;0/20:1;0	PE O-	GPL	MEM	38	2	0	0.342940203518901	0.289053922183149	0.29637076754166	0.305574355214584	0.309605124357619	0.300602596960092	0.296732811927992	0.314603623175645	0.241567885791925	0.222311884333841	0.239775316374546	0.23989373064215	0.238274767150284	0.221823155341728	0.217714810308899
PE O-18:1;0/20:2;0	PE O-	GPL	MEM	38	3	0	0.0385161348584377	0.0372576039175622	0.0351023390147085	0.0382215702055994	0.0364373844228056	0.036125424971533	0.0416603392269343	0.037278769555584	0.0352621362944105	0.0414563626971918	0.0442406702361821	0.0449616472500836	0.0420454690887306	0.0397738824443338	0.0463417172324771
PE O-18:1;0/20:3;0	PE O-	GPL	MEM	38	4	0	0.0402464130320909	0.0565348916353676	0.0460389428034577	0.0444686010840488	0.0337375971971038	0.0466112233871778	0.0588315962165405	0.0362515590297732	0.0558158309585185	0.0629358730548976	0.0614735431595849	0.0653270670066431	0.0625677773445674	0.060685452435742	0.067853869311855
PE O-18:1;0/20:4;0	PE O-	GPL	MEM	38	5	0	0.122492861610719	0.163958054523977	0.145882676722199	0.169100695878271	0.123962667146769	0.161276120812295	0.179422732704583	0.127715026254543	0.175627779849691	0.158076988799733	0.149720588884147	0.158639019359064	0.146506519639801	0.164773891452685	0.158458039373325
PE O-18:1;0/20:5;0	PE O-	GPL	MEM	38	6	0	NA	0.00302348771240736	0.00142906294511386	0.00286213592168417	0.00171448661281729	0.00200253851387084	0.00331846831245577	0.0019014982155657	0.00657537348684622	NA	0.00211214667218151	0.0026735475549061	0.00262863067093756	NA	0.0039309116148624
PE O-18:1;0/21:0;0	PE O-	GPL	MEM	39	1	0	NA	NA	NA	NA	0.00253806940605564	NA	NA	NA	NA	NA	NA	NA	NA	NA	NA
PE O-18:1;0/21:1;0	PE O-	GPL	MEM	39	2	0	NA	0.00362743362234354	0.0053152522957392	NA	0.00809956825471382	NA	0.00445456054607781	NA	NA	0.00270500677883801	NA	NA	NA	NA	NA
PE O-18:1;0/22:0;0	PE O-	GPL	MEM	40	1	0	0.00466738952465348	0.00380888524343129	0.00559266065344805	0.00398063956980665	NA	0.00493351901671393	0.00501117269898545	0.00504963993650848	0.00445653473367857	0.00605268514882651	0.00568989185607595	0.00582770819415467	0.00632754518791558	0.00781934524829341	0.007657286693171
PE O-18:1;0/22:1;0	PE O-	GPL	MEM	40	2	0	0.0633024409842599	0.0487897622408395	0.0539977047770958	0.0562152108679819	0.059197412180459	0.0529121296124326	0.0500506425370602	0.0572889626138042	0.0450977019908338	0.0535146399359642	0.0579445098820358	0.0565738278640281	0.0549683280973384	0.0547426204921788	0.056962823423427
PE O-18:1;0/22:2;0	PE O-	GPL	MEM	40	3	0	0.0143630920706265	0.0141943046888149	0.0162609155614899	0.0143458278910574	0.0140603053427475	0.0126134642008413	0.015154788188352	0.01358364948074	0.0147854861444348	0.0155530253952005	0.0154246772870055	0.0175903111947538	0.0169831106972389	0.0178354526084306	0.0166320635454837
PE O-18:1;0/22:3;0	PE O-	GPL	MEM	40	4	0	0.0186875268284943	0.020231730088073	0.0164271228781366	0.0174465281535495	0.016614164515087	0.0193293230348792	0.0222593547173222	0.015687652866076	0.0182429103319125	0.0231019309756202	0.0212540823552721	0.0214435557650563	0.0213495211808027	0.0232308622257615	0.0214404650626596
PE O-18:1;0/22:4;0	PE O-	GPL	MEM	40	5	0	0.199508426002716	0.182692519561289	0.189651840267293	0.202000151323853	0.174294257642762	0.195760903441625	0.195682173867208	0.173530031232328	0.179791019144873	0.169673314551893	0.165332774515826	0.174029970739075	0.168322860958063	0.182151879153226	0.181790906852506
PE O-18:1;0/22:5;0	PE O-	GPL	MEM	40	6	0	0.015427146498034	0.0170912838020032	0.0160538519344682	0.0142750849389863	0.0154508431000268	0.0175830261046887	0.0198584527901915	0.0178201838814981	0.0171639715515908	0.0282066149361135	0.0224401485068095	0.0313706102682526	0.0235259652916824	0.0240228690774007	0.0232719232565583
PE O-18:1;0/22:6;0	PE O-	GPL	MEM	40	7	0	0.241991688039316	0.298003952840222	0.30455284897291	0.323560589063689	0.228940982563006	0.323739079740191	0.344560790634232	0.231825674216301	0.323296950057128	0.395167214826377	0.372610807839408	0.454373950628161	0.419406823899341	0.367820251157597	0.407699587445456
PE O-18:1;0/23:1;0	PE O-	GPL	MEM	41	2	0	0.0468388221274032	0.0530227048039359	0.0483337118745018	0.0550654948926723	0.0356502829633763	0.0382562236866494	0.026058480930283	0.044174705777169	0.0524085890938118	NA	NA	NA	0.0422916514491858	NA	NA
PE O-18:1;0/24:1;0	PE O-	GPL	MEM	42	2	0	NA	NA	0.0165044740247041	0.0192473941643494	0.0122338072882122	NA	NA	NA	0.00994243353891546	NA	NA	NA	NA	NA	NA
PE O-18:1;0/24:2;0	PE O-	GPL	MEM	42	3	0	NA	NA	NA	0.00260738237464602	0.00266060356457804	NA	NA	NA	NA	NA	0.00313857798955683	NA	NA	NA	NA
PE O-18:1;0/24:5;0	PE O-	GPL	MEM	42	6	0	NA	NA	NA	NA	NA	0.00202614996645608	NA	NA	NA	NA	NA	NA	NA	0.00175848925805799	NA
PE O-18:2;0/12:0;0	PE O-	GPL	MEM	30	2	0	NA	NA	NA	NA	NA	NA	NA	NA	NA	NA	NA	NA	NA	0.0146048539836353	NA
PE O-18:2;0/14:0;0	PE O-	GPL	MEM	32	2	0	0.0193168962595137	0.0145969099356946	0.0159882674683386	0.0181794097406713	0.0216840329493023	0.0158560302339336	0.0135128274382958	0.0205560103361117	0.0204428011825575	0.0283224522086898	0.028179029230349	0.0355316761273711	0.0361729932855959	0.0367607506695004	0.0268350677182021
PE O-18:2;0/16:0;0	PE O-	GPL	MEM	34	2	0	0.224104056207832	0.169617380516578	0.203251203644839	0.209102502074869	0.250693430754418	0.210999331147747	0.159087094008783	0.238144946475652	0.183663181499213	0.304299596696565	0.275390246069118	0.30957628482923	0.304957448726133	0.302653466934657	0.285134414047592
PE O-18:2;0/16:1;0	PE O-	GPL	MEM	34	3	0	0.0296804806002506	0.0319072761915248	0.0273682236982708	0.0263360566112178	0.0336616690535565	0.0277385909978837	0.0389368046855909	0.0314535211075097	0.038168368223541	0.0447065335509302	0.0367708059506936	0.0434169742249944	0.0411410654323739	0.0379191428428216	0.0393810654104595
PE O-18:2;0/17:0;0	PE O-	GPL	MEM	35	2	0	0.00126870633957759	0.000734515474800592	0.00127127199687943	0.00114013001929567	0.00188142629309113	0.000867989756842745	0.000634896001311353	0.00123451647043914	0.00136687481206141	0.00102390049348209	0.000927860364228011	0.000646870267844736	0.000838903826611235	0.000923945178975867	NA
PE O-18:2;0/18:0;0	PE O-	GPL	MEM	36	2	0	0.0446711083909656	NA	NA	NA	NA	NA	NA	NA	NA	0.0416125867042304	0.041566539227606	0.0425912879857906	0.0437949823501646	0.0414196336133598	0.0424223220348063
PE O-18:2;0/18:1;0	PE O-	GPL	MEM	36	3	0	1.1018989901962	1.10701530150957	1.05107216445921	1.12407547486487	1.1778123667631	1.09223987484717	1.11146034715876	1.07950839174531	1.11402759432792	0.805979459499664	0.771223756214079	0.830087336435131	0.833340823803054	0.770610607898715	0.702144628725195
PE O-18:2;0/18:2;0	PE O-	GPL	MEM	36	4	0	0.0240991365981701	0.0280467115739345	0.0212395895686943	0.0214462607826263	0.027388804071923	0.0224578426500555	0.0258730779702989	0.025056663432344	0.0305616688726234	0.0309663740098591	0.0266848780299392	0.0324235021311495	0.03214798774775	0.0344788645831771	0.0311893887296829
PE O-18:2;0/18:3;0	PE O-	GPL	MEM	36	5	0	NA	NA	NA	NA	NA	NA	0.00114799564358279	NA	NA	0.00229494906127893	NA	NA	0.00139093697311525	0.00162173727397641	0.00235799046935252
PE O-18:2;0/19:0;0	PE O-	GPL	MEM	37	2	0	0.00153454283437575	0.00116140381250508	0.0003941472947086	0.00142145443977512	0.0026832566000843	0.00186613336713592	0.000953166979825679	0.00054466394682979	0.000642360854290926	0.000335885538579471	NA	0.000531002291481226	0.000442413130770778	0.000711652245983468	NA
PE O-18:2;0/19:1;0	PE O-	GPL	MEM	37	3	0	NA	NA	NA	NA	0.0104957217318929	NA	0.00315515665921602	NA	NA	NA	NA	NA	NA	NA	NA
PE O-18:2;0/20:0;0	PE O-	GPL	MEM	38	2	0	0.120901986398858	0.098272083205541	0.112404335062484	0.111582393738757	0.120048826035353	0.112825480614631	0.0947783043622901	0.114750137594299	0.0908912115139586	0.104833002509042	0.111584694858407	0.112148876752118	0.11783816505185	0.111530052947929	0.115860114922795
PE O-18:2;0/20:1;0	PE O-	GPL	MEM	38	3	0	0.443554503351448	0.39210938309766	0.403849975268226	0.414400997430222	0.418697932977943	0.409316872732693	0.377923587880729	0.401158638891702	0.328920811783466	0.244733245838511	0.265589827654417	0.27808449335121	0.265870017972128	0.24637313832485	0.241006273911926
PE O-18:2;0/20:2;0	PE O-	GPL	MEM	38	4	0	0.0521086235540586	0.0523017007738778	0.0494980851952562	0.0511712592345146	0.0507121390679554	0.0513902935902555	0.0593831425201326	0.0435285680694191	0.0525061841499237	0.0564617581497324	0.0604136276964412	0.0680611760699077	0.0591732547956192	0.0680430811357106	0.0618863983682289
PE O-18:2;0/20:3;0	PE O-	GPL	MEM	38	5	0	0.0475510496423736	0.075228345045351	0.0617098692841863	0.0650906099806548	0.0501287639021829	0.0615152776810988	0.0888259556414333	0.0505554530526934	0.087514918712091	0.0886689601596797	0.0820996666219061	0.0900648599044329	0.0894543789150112	0.0942427204983326	0.0918844939170291
PE O-18:2;0/20:4;0	PE O-	GPL	MEM	38	6	0	0.229559957464076	0.340537831001989	0.273066075904359	0.309061047745092	0.234538692122011	0.302596532802482	0.357321361536562	0.234795288445737	0.349002081061412	0.291944566065088	0.2877035036146	0.294981733619754	0.290372232587938	0.327697071173743	0.281041341621881
PE O-18:2;0/20:5;0	PE O-	GPL	MEM	38	7	0	NA	NA	NA	NA	0.011531299359372	NA	0.0126755900331929	NA	NA	NA	NA	NA	NA	NA	NA
PE O-18:2;0/21:0;0	PE O-	GPL	MEM	39	2	0	NA	0.00156878804645139	0.00589418715949974	NA	0.00408382628246552	NA	0.00270978549855282	NA	NA	0.00226749036994676	NA	NA	NA	NA	NA
PE O-18:2;0/22:0;0	PE O-	GPL	MEM	40	2	0	0.00722975257658118	0.00549153305417437	0.00624586628397087	0.00686008567654381	0.00675840730253382	0.00521715748988209	0.00505307033655925	0.00617116086479941	0.00536482111629463	0.00643597127447655	0.0077508305712348	0.00657399126202329	0.00765789235525959	0.00777700537404323	0.00853299101475996
PE O-18:2;0/22:1;0	PE O-	GPL	MEM	40	3	0	0.0927042275391235	0.0650886622807256	0.0784593613764027	0.0815065994150363	0.0936378570722061	0.0731100884682376	0.063731302774423	0.0842003524322677	0.0679279426443344	0.0668929839545271	0.0697625594368919	0.080770039649088	0.0721010321747738	0.0736727834907444	0.0704468749852005
PE O-18:2;0/22:2;0	PE O-	GPL	MEM	40	4	0	0.0203026673297195	0.0208327166672329	0.0173762345136031	0.0179695344388031	0.0200262653107061	0.01952758954123	0.021400599921315	0.0169928788443035	0.0202764562500456	0.0229464057704279	0.021659157449627	0.0257888658121728	0.0248508749723832	0.0269310209710213	0.0226723938957639
PE O-18:2;0/22:3;0	PE O-	GPL	MEM	40	5	0	0.028704321504381	0.0330682256103998	0.0317793874766528	0.0337675574838247	0.028448721162472	0.0347251561918866	0.0374413973174909	0.0310418161929195	0.0346303401912971	0.0373878982248713	0.0374371842249445	0.0363459266006896	0.0348849697553957	0.0386324504210831	0.0351421692733935
PE O-18:2;0/22:4;0	PE O-	GPL	MEM	40	6	0	0.236683422342897	0.240646054983555	0.238140134640193	0.241737386470953	0.239827470304092	0.233055492441513	0.233893389331626	0.224266320321001	0.232510436559929	0.205132660109786	0.216756406035396	0.240323308420611	0.230565498180306	0.239336015353737	0.230972269748451
PE O-18:2;0/22:5;0	PE O-	GPL	MEM	40	7	0	0.0733573492872695	0.111322331850323	0.0596018034635776	0.0811110632903603	0.0673464802354929	0.0810146693590435	0.0998882771540969	0.0829475511350976	0.130126666119517	0.160988337720904	0.144901522861031	0.124378236240246	0.135703133073708	0.156019549971806	0.127753788684307
PE O-18:2;0/22:6;0	PE O-	GPL	MEM	40	8	0	0.0857800313722612	0.143112762451525	0.128124582297519	0.13278402386418	0.099927601618937	0.138243656683959	0.140001800973576	0.103409761499096	0.14571858793731	0.193607846194424	0.191323513170188	0.202256699754905	0.193118822811872	0.208149349283654	0.212999309895805
PE O-18:2;0/23:0;0	PE O-	GPL	MEM	41	2	0	NA	NA	NA	NA	NA	0.00865101003476814	NA	NA	NA	NA	NA	NA	NA	NA	NA
PE O-18:2;0/24:0;0	PE O-	GPL	MEM	42	2	0	NA	NA	NA	NA	0.000940082626156488	NA	NA	NA	NA	NA	NA	NA	NA	NA	NA
PE O-18:2;0/24:1;0	PE O-	GPL	MEM	42	3	0	NA	NA	NA	0.0109222763721804	0.0116060886079474	NA	NA	NA	NA	NA	0.00971216794720381	NA	NA	NA	NA
PE O-18:2;0/24:4;0	PE O-	GPL	MEM	42	6	0	NA	NA	NA	NA	0.0129513641240027	0.0101383696347717	0.0157689700493741	0.0151725730962709	NA	0.012168351903778	NA	NA	NA	0.00975264323061528	NA
PE O-18:2;0/24:5;0	PE O-	GPL	MEM	42	7	0	NA	NA	NA	NA	NA	NA	NA	NA	NA	0.0156190772156578	NA	NA	NA	NA	NA
PG 14:0;0_18:0;0	PG	GPL	MEM	32	0	0	NA	NA	NA	NA	NA	0.00418648666795661	NA	NA	0.00301391541885003	NA	0.00522872741222189	0.00499323563555261	0.00562920089997023	0.00434566591905987	NA
PG 14:0;0_20:1;0	PG	GPL	MEM	34	1	0	0.00181490328503676	NA	0.00213425929455518	0.00156216701888445	0.00158897678539146	0.00177529688777753	0.00151477355428598	0.00154302707847842	NA	0.00153897868302737	0.0016950778011654	0.00218594673211138	0.00200259783022481	0.0018972991024125	0.00208391231253197
PG 15:0;0_17:0;0	PG	GPL	MEM	32	0	0	0.00238618797809681	NA	NA	NA	NA	NA	NA	NA	0.00186559402712807	NA	NA	NA	NA	0.00248860677004917	0.00301070526101845
PG 16:0;0_16:0;0	PG	GPL	MEM	32	0	0	0.0163813297144668	0.0158634013119325	0.017044614308567	0.0166741841024021	0.0172006138818458	0.0120408476781893	0.0134672846692033	0.0189089773448378	0.00732677142058874	0.0227291753591339	0.0209959500590097	0.019184079203132	0.0217354650661596	0.0122980091932769	0.0197997485408399
PG 16:0;0_18:1;0	PG	GPL	MEM	34	1	0	0.0495196201887321	0.0406521881513735	0.0510974804942179	0.0492295782362568	0.0467539435695416	0.0511045500630782	0.0382465980350238	0.0477250975293637	0.0356431620892519	0.0420986552134172	0.0478689772604389	0.0491884047506864	0.0482175453165359	0.0419037902038714	0.0487333649343513
PG 16:0;0_19:1;0	PG	GPL	MEM	35	1	0	NA	NA	NA	NA	0.00372068153423481	NA	NA	0.00431901266968025	NA	NA	NA	NA	NA	NA	NA
PG 16:0;0_20:0;0	PG	GPL	MEM	36	0	0	NA	NA	NA	NA	NA	NA	NA	NA	NA	0.00663030004344089	NA	NA	NA	NA	NA
PG 16:0;0_20:1;0	PG	GPL	MEM	36	1	0	NA	NA	NA	NA	0.0071439314049164	NA	0.00683802163038572	NA	NA	NA	NA	NA	NA	NA	NA
PG 16:0;0_20:2;0	PG	GPL	MEM	36	2	0	NA	0.00117067260985088	0.00137486380627427	0.0011589536928204	0.000634042528804096	0.00122956985293283	0.000876385964427411	0.000789754522919347	0.001446741610831	0.00124083280644061	0.00107019580265561	0.0013358922566439	0.000711350181914725	NA	0.00115311954752608
PG 16:0;0_22:4;0	PG	GPL	MEM	38	4	0	NA	NA	NA	0.00347362101530484	NA	NA	0.00231069917196979	NA	NA	NA	0.00357543767837124	NA	NA	NA	NA
PG 16:1;0_18:0;0	PG	GPL	MEM	34	1	0	0.00485751628713846	0.00408981973547587	0.00428974077849348	0.00362461435682515	0.00362167819617095	0.00379679732179339	0.00329343724561637	0.00324288333825988	0.00314221048671063	0.00338247155510204	0.00372934115547936	0.00449094854929977	NA	0.00327093616701988	0.0042320870197284
PG 16:1;0_20:0;0	PG	GPL	MEM	36	1	0	NA	NA	NA	NA	NA	NA	0.000850274307754236	NA	NA	NA	NA	NA	NA	NA	NA
PG 16:1;0_20:1;0	PG	GPL	MEM	36	2	0	NA	0.00622299135500559	0.00734354664321479	0.00679684309186903	0.00354026623256187	0.00675120103250548	0.00540550168718877	0.00485909317455726	0.00688300045160116	0.00466493991174487	0.00343597547539064	0.00483876841617662	0.00271733600807591	NA	0.00356480123373719
PG 16:1;0_22:3;0	PG	GPL	MEM	38	4	0	NA	NA	NA	0.000192294561643313	NA	NA	0.000208143907575304	NA	0.000287362174065819	0.000487894400673908	0.00020142566447573	NA	0.0013424707675241	NA	NA
PG 16:1;0_22:4;0	PG	GPL	MEM	38	5	0	NA	0.00101620432461674	0.00125536274349776	0.00115113950147195	NA	NA	0.000964136930456675	NA	0.000791914709302293	NA	NA	NA	NA	NA	NA
PG 17:0;0_18:1;0	PG	GPL	MEM	35	1	0	NA	NA	NA	NA	0.00209450430071215	NA	NA	0.00262848329348921	NA	NA	NA	NA	NA	NA	NA
PG 17:0;0_19:0;0	PG	GPL	MEM	36	0	0	NA	0.00513904396138519	NA	0.00746235502116565	NA	0.00553895772374549	0.00393898497885962	NA	0.00582106505060583	0.00318453885771575	0.0104660387298762	NA	NA	NA	NA
PG 17:0;0_22:1;0	PG	GPL	MEM	39	1	0	NA	NA	NA	NA	NA	NA	NA	NA	NA	NA	NA	NA	0.00025389965740299	NA	NA
PG 17:0;0_24:0;0	PG	GPL	MEM	41	0	0	NA	NA	NA	NA	NA	0.112760318062705	NA	NA	NA	NA	NA	NA	NA	0.104109297747248	NA
PG 18:0;0_18:0;0	PG	GPL	MEM	36	0	0	NA	0.00426062821246992	NA	0.00815261067854064	NA	0.0056549474695553	0.00353422076856416	NA	0.00470595989130187	0.00189226784084186	0.00841936332337882	NA	NA	NA	NA
PG 18:0;0_18:2;0	PG	GPL	MEM	36	2	0	NA	0.00273227854957095	0.00353893987299955	0.00282306471435051	0.00156776010981774	0.00269061739832607	0.0025658868781366	NA	0.00303826786604795	0.00186722131150519	0.00149541821250996	0.00239976026423793	0.0011716477783008	NA	0.00157481037090393
PG 18:0;0_20:4;0	PG	GPL	MEM	38	4	0	NA	0.00301039356793745	0.00287710015501079	0.00152351062383352	0.00785780585893305	NA	0.00087446979445513	0.00708126103303716	0.00171986106527282	0.00255374543515111	0.0011925500833623	0.00838129409937938	0.0066650708095797	0.00292821520250181	0.00331958006682952
PG 18:1;0_18:1;0	PG	GPL	MEM	36	2	0	NA	0.0121421495042364	0.0125088427241578	0.0120430333380916	0.00319524832969161	0.0104708725518559	0.00985866360285781	0.00405907310322964	0.0122673005425363	0.00507452096452774	0.00389674658155851	0.0051274096909897	0.00275903161653022	NA	0.00366250142346495
PG 18:1;0_20:3;0	PG	GPL	MEM	38	4	0	NA	0.00749147668846405	0.00738843656849131	0.00388140872015236	NA	NA	0.00265996258553614	NA	0.00498117371036985	0.00570601548762907	0.00300868757037621	NA	NA	0.00659034393572823	0.00621276075704977
PG 18:1;0_20:4;0	PG	GPL	MEM	38	5	0	NA	0.00627085957592731	0.00737492340688466	0.00785700304995167	NA	NA	0.0065692309431877	NA	0.00545307744342076	NA	NA	NA	NA	NA	NA
PG 18:2;0_20:2;0	PG	GPL	MEM	38	4	0	NA	NA	NA	NA	NA	NA	NA	NA	NA	0.00018245466226871	NA	NA	NA	NA	NA
PG 18:2;0_20:3;0	PG	GPL	MEM	38	5	0	NA	NA	6.98202962223878e-05	5.32309939624119e-05	NA	NA	NA	NA	7.46832941576669e-05	NA	NA	NA	NA	NA	NA
PG 18:2;0_20:4;0	PG	GPL	MEM	38	6	0	NA	NA	NA	NA	NA	NA	0.00546155270925317	NA	NA	NA	NA	NA	NA	NA	NA
PG 19:0;0_20:1;0	PG	GPL	MEM	39	1	0	NA	NA	NA	NA	NA	NA	NA	NA	NA	NA	NA	NA	0.00727496952200995	NA	NA
PG 20:3;0_20:4;0	PG	GPL	MEM	40	7	0	NA	NA	NA	0.00539873057193052	NA	NA	NA	NA	NA	NA	NA	NA	NA	NA	NA
PG 22:6;0_22:6;0	PG	GPL	MEM	44	12	0	NA	0.0108889557181795	0.0100583932989992	0.00978899651915161	0.00909465055518633	0.0101380065913904	0.00741042484073074	0.00839769702840092	0.0102877145164311	0.0099818912022368	0.0077066460156638	0.0106934370352763	0.00710788661158149	0.00869179015335572	NA
PI 14:0;0_18:0;0	PI	GPL	MEM	32	0	0	0.00612586814678955	NA	NA	NA	NA	NA	0.00704143792403998	NA	NA	NA	NA	0.005983793596018	0.00634788721020469	NA	0.00683862376981306
PI 16:0;0_18:0;0	PI	GPL	MEM	34	0	0	0.0102952560964868	0.00870254301843682	0.00884186907327151	0.00909130798699494	0.0119912022732398	0.00893902220957706	0.00735858146608305	0.0116028107155623	0.00749065371079835	0.0085896865060038	0.00976971464872576	0.00868385473636903	0.00694924717535806	0.00651069819580532	0.00803051471530109
PI 16:0;0_18:1;0	PI	GPL	MEM	34	1	0	0.0250429055917345	0.0273747313364371	0.028362028228196	0.0152438498731532	0.0226171766234038	0.014404877114686	0.0103841361011473	0.0140481994677164	0.0173689070388674	0.0150596662763196	0.0037582350391144	0.016145640434122	NA	NA	0.0179275297426343
PI 16:0;0_18:2;0	PI	GPL	MEM	34	2	0	NA	NA	NA	NA	NA	NA	0.00243847221789466	NA	NA	NA	NA	NA	NA	NA	NA
PI 16:0;0_20:1;0	PI	GPL	MEM	36	1	0	0.0111697342839991	0.00784517245088482	0.00818328174299184	0.00968433886233181	0.0111304531783335	0.0075941959808747	0.00698606840477028	0.0120591498951813	0.0091065191658148	0.0087924853217499	0.00734353676516678	0.00718577938134406	0.00796443305677949	0.00701575537000315	0.00571137123220902
PI 16:0;0_20:2;0	PI	GPL	MEM	36	2	0	NA	0.00482786967734666	NA	NA	NA	NA	NA	NA	0.00430550693386716	0.00364575580829635	NA	0.00367495644109249	0.00326566144420052	0.00377158589017807	0.0036734231612878
PI 16:0;0_20:3;0	PI	GPL	MEM	36	3	0	0.00767384762080422	0.00547344739283915	0.00686251166406965	NA	NA	NA	0.0083323901787526	NA	0.00609377619078961	0.00468779892381836	0.00399615824205626	0.00472458117983046	0.00436802238993748	NA	0.00379345853625605
PI 16:0;0_20:4;0	PI	GPL	MEM	36	4	0	0.141791675897788	0.150443475771324	0.154351698073999	0.162538735104371	0.155859402350246	0.148980358414224	0.170751514868729	0.169544550768463	0.158528347268122	0.172385535038787	0.174626057097368	0.172106620566059	0.166055029613787	0.175145348102529	0.167997714576086
PI 16:0;0_22:4;0	PI	GPL	MEM	38	4	0	NA	NA	0.00871965322137221	0.00971172816725642	0.00845000134495366	0.0141477079402264	0.00431251441626924	NA	NA	0.0126031337071185	0.0107610646652898	NA	NA	NA	0.0091444255325668
PI 16:0;0_22:6;0	PI	GPL	MEM	38	6	0	0.0654271170885527	0.0749550290747445	0.0598226229941734	0.0622382411090299	0.0712969182010906	0.0608215929138147	0.0748214743458833	0.0794585289875186	0.0657712551907137	0.0813367232742373	0.0818950373192716	0.0830940971965485	0.0785765327789198	0.0799213788278689	0.074051036125795
PI 16:1;0_18:0;0	PI	GPL	MEM	34	1	0	NA	NA	NA	0.0114634107727874	NA	0.0114339048809351	0.0100017970021538	0.00949036436646347	NA	NA	0.00388864518546829	NA	NA	NA	0.0200966023004361
PI 16:1;0_18:1;0	PI	GPL	MEM	34	2	0	NA	NA	NA	NA	NA	NA	0.00407540096221374	NA	NA	NA	NA	NA	NA	NA	NA
PI 16:1;0_20:1;0	PI	GPL	MEM	36	2	0	NA	0.00158786425183488	NA	NA	NA	NA	NA	NA	NA	NA	NA	NA	NA	NA	NA
PI 16:1;0_20:4;0	PI	GPL	MEM	36	5	0	NA	NA	NA	NA	NA	NA	0.00586100953395773	NA	NA	NA	NA	NA	NA	NA	NA
PI 17:0;0_17:0;0	PI	GPL	MEM	34	0	0	0.00728680704596411	0.00426481938337036	0.00464451407492703	0.00439279959324597	0.00816132544614597	0.00566803159783689	0.00451527343200598	0.00847632212844173	0.00539519239630473	0.00540653584824786	0.00467020565657314	0.00484664858663511	0.00412157945355921	0.00364097972279158	0.00295366386278743
PI 17:0;0_20:4;0	PI	GPL	MEM	37	4	0	0.00541411713743113	0.00731650202181036	0.00967553483573765	0.0112403055819569	0.0103079875350557	0.00850059354247382	0.00808076495452357	NA	0.00791991102633197	0.00747070831638798	0.00897461406620386	0.00831106921920852	0.00736610595107993	0.00932104371187486	0.00630440462718819
PI 18:0;0_18:1;0	PI	GPL	MEM	36	1	0	0.0534572087942358	0.0392412930911684	0.0414450447634335	0.0457003854058195	0.0568747568418035	0.0412114177263685	0.035915745902732	0.0597389831999726	0.0364339269734355	0.0390885746189336	0.0372833948573284	0.0380600611161196	0.0369288947234337	0.0302371197791204	0.0296336920748645
PI 18:0;0_18:2;0	PI	GPL	MEM	36	2	0	0.00644522173045798	0.00751725884298898	0.00628232053181494	0.00787767650559499	0.00811271311410362	0.0067740234633387	0.00782222994032802	0.00900029662582569	0.00633278359429343	0.00579454808112222	0.00793206818368915	0.00633023262492339	0.0053574291695764	0.00550780003323181	0.00516417249890033
PI 18:0;0_18:3;0	PI	GPL	MEM	36	3	0	NA	NA	NA	NA	NA	NA	NA	NA	NA	NA	0.00124330679779922	NA	NA	NA	NA
PI 18:0;0_20:1;0	PI	GPL	MEM	38	1	0	NA	NA	NA	NA	NA	NA	0.00317926753697089	NA	NA	NA	NA	NA	NA	NA	NA
PI 18:0;0_20:2;0	PI	GPL	MEM	38	2	0	NA	NA	NA	NA	NA	NA	0.00155924134445379	NA	0.00263067622905442	NA	NA	NA	NA	NA	NA
PI 18:0;0_20:3;0	PI	GPL	MEM	38	3	0	0.00941948448787143	0.0155745924299834	0.00941595067392848	0.0145229659335932	0.0109916731179365	0.00922875174392007	0.0213519478179872	0.0215027956085645	0.0235035256458958	NA	NA	0.00496534121213622	NA	NA	0.00507866207926808
PI 18:0;0_20:4;0	PI	GPL	MEM	38	4	0	0.906502857424935	0.750156102491117	0.885018601205192	0.952741465741585	0.937031856099476	0.944749625750416	0.730857955259893	0.958331602652178	0.827904814672241	1.26625387517742	1.23499234795195	1.25603370888798	1.24158194334416	1.16915864632015	1.10818788835127
PI 18:0;0_22:4;0	PI	GPL	MEM	40	4	0	0.0429208012913714	0.0371963892794888	0.0429696030290626	0.027728831534526	0.0422529708416344	0.0346507098886384	0.0257586824002986	0.0444355592241726	0.0498662630030901	NA	0.034770026742148	0.035139893904319	0.0306864629964178	0.0393539629194824	0.0437936171789088
PI 18:0;0_22:6;0	PI	GPL	MEM	40	6	0	0.102741622811249	0.0880981170944441	0.0895287166489395	0.0991228668167692	0.108021834191479	0.0892659014007638	0.0786468959505233	0.116629183932517	0.0838941798118294	0.111149629545456	0.112059499165022	0.117963686040815	0.110116714157471	0.101835198876038	0.0990540039208703
PI 18:1;0_18:1;0	PI	GPL	MEM	36	2	0	0.0183401668577147	0.0148331386048011	0.0143509240338725	0.0163041000441366	0.021127226110268	0.0157105260323292	0.0170995371032348	0.0241081928298773	0.0143757486251545	0.0132272933184948	0.0177274567124363	0.0143344315960381	0.013939152337702	0.0124046433189943	0.0111955086129692
PI 18:1;0_18:2;0	PI	GPL	MEM	36	3	0	NA	0.00363119292058098	NA	NA	NA	NA	0.00444579826550366	NA	0.00505433663863551	0.00431988267729587	0.00319010314829665	0.00359884533379521	0.00308904308358971	0.00888930578690586	0.00330102352520444
PI 18:1;0_20:0;0	PI	GPL	MEM	38	1	0	NA	NA	NA	NA	NA	NA	0.00167113997086393	NA	NA	NA	NA	NA	NA	NA	NA
PI 18:1;0_20:1;0	PI	GPL	MEM	38	2	0	NA	NA	NA	NA	NA	NA	0.00228203419542976	NA	0.00219275275985942	NA	NA	NA	NA	NA	NA
PI 18:1;0_20:2;0	PI	GPL	MEM	38	3	0	NA	NA	NA	NA	NA	NA	NA	NA	NA	NA	NA	NA	NA	NA	0.000326174957111253
PI 18:1;0_20:3;0	PI	GPL	MEM	38	4	0	NA	0.0180048280960372	0.013323137204743	NA	NA	NA	0.0217127118138692	0.0188481322882085	NA	NA	0.0209110057440135	0.0219674195876912	0.0211742431575958	NA	0.0202340295401853
PI 18:1;0_20:4;0	PI	GPL	MEM	38	5	0	0.122943801690463	0.132803788631032	0.11787739091643	0.124926055202067	0.142226508797149	0.117305645100453	0.13790512360399	0.15282579593326	0.133498870479845	0.164031516111931	0.172990534060293	0.167234804731784	0.165440252838648	0.164397081738529	0.155955357088822
PI 18:1;0_22:4;0	PI	GPL	MEM	40	5	0	NA	NA	NA	NA	NA	NA	NA	NA	NA	NA	NA	0.00488609183672196	NA	NA	0.00533923037035161
PI 18:2;0_20:4;0	PI	GPL	MEM	38	6	0	NA	NA	NA	NA	NA	NA	NA	NA	NA	NA	NA	NA	NA	NA	0.00205108250192057
PI 20:0;0_20:4;0	PI	GPL	MEM	40	4	0	NA	NA	NA	0.00674105610226205	NA	NA	0.00985822114260114	NA	NA	NA	NA	NA	NA	NA	NA
PI 20:1;0_20:4;0	PI	GPL	MEM	40	5	0	0.0138878894302551	0.00851636691480782	0.0129169818175871	0.0109871334336575	NA	0.0101693754817406	0.00966173815129418	NA	NA	0.0129040715520272	0.0121471700462514	0.00628781861957402	NA	0.0119433436469149	0.00593621093999946
PS 14:0;0_18:0;0	PS	GPL	MEM	32	0	0	NA	NA	NA	NA	NA	NA	NA	NA	NA	NA	NA	NA	NA	0.00937456299700766	0.00620119189083473
PS 16:0;0_16:0;0	PS	GPL	MEM	32	0	0	NA	NA	NA	NA	NA	NA	NA	NA	NA	NA	NA	NA	NA	0.00507996856190616	0.00423770292178265
PS 16:0;0_18:0;0	PS	GPL	MEM	34	0	0	0.106123782558788	0.106902693119585	0.105854160591376	0.0939582838288482	NA	0.099685778309595	0.103735096450248	0.113061635194507	0.115395703519381	0.195914774984605	0.189585300658563	0.188989947707397	0.184460041236066	0.184062382375601	0.201540580459523
PS 16:0;0_18:1;0	PS	GPL	MEM	34	1	0	0.111809279704499	0.165089665368045	0.137245728368775	0.145781257096544	0.133921143036442	0.119282549278042	0.156545727693824	0.138013454284335	0.160245794166758	0.233211240504732	0.200510285498426	0.233429127768074	0.217772692614869	0.251050665499358	0.24401751426868
PS 16:0;0_18:2;0	PS	GPL	MEM	34	2	0	NA	NA	NA	NA	NA	NA	NA	NA	NA	NA	0.00844944893329848	NA	NA	NA	NA
PS 16:0;0_20:1;0	PS	GPL	MEM	36	1	0	0.0311684633447467	0.0202003597056808	0.0244365280769304	0.0208139458643343	0.0270979726988605	0.0269516683238545	0.0140797921637146	0.0347522176691723	0.0135474466978319	0.0297645284534415	0.035945696083144	0.0291001169304114	0.0300125322295585	0.0260477986132851	0.0327586758520464
PS 16:0;0_20:4;0	PS	GPL	MEM	36	4	0	NA	NA	NA	NA	NA	NA	NA	NA	0.0113542592270464	NA	NA	NA	NA	NA	NA
PS 16:0;0_22:0;0	PS	GPL	MEM	38	0	0	NA	NA	NA	NA	NA	NA	NA	NA	NA	NA	NA	0.00379243532581193	NA	0.00436700948555555	0.00472242522680603
PS 16:0;0_22:1;0	PS	GPL	MEM	38	1	0	NA	NA	NA	NA	NA	NA	NA	NA	NA	0.0107758939336701	NA	0.00544729315232038	0.00596003216331247	0.0110645718367686	0.00821894014594785
PS 16:1;0_18:0;0	PS	GPL	MEM	34	1	0	0.0383895515007428	0.0581512838964459	0.0453025834687838	0.049071386239375	0.0424904453929803	0.038229905282515	0.06309117891993	0.0457167865045702	0.0640700050520336	0.07426224730718	0.0717119908853947	0.0700396134478258	0.0758582698941428	0.0790684715780921	0.0748942374790326
PS 16:1;0_18:1;0	PS	GPL	MEM	34	2	0	NA	NA	NA	NA	NA	NA	0.0209434907389151	NA	0.01660843336153	0.0195209376315036	0.0098756430191889	0.0216944692377983	0.0209469118365702	0.0258256027457166	0.0221721165987438
PS 16:1;0_20:0;0	PS	GPL	MEM	36	1	0	0.00468408802769115	NA	NA	NA	NA	NA	NA	NA	NA	0.00807136444652383	NA	NA	NA	0.00615233463392263	NA
PS 16:1;0_22:0;0	PS	GPL	MEM	38	1	0	NA	NA	NA	NA	NA	NA	NA	NA	NA	NA	NA	0.0101306736519185	0.00496924595988116	NA	0.00739748199816406
PS 16:1;0_24:0;0	PS	GPL	MEM	40	1	0	NA	NA	NA	NA	NA	NA	NA	NA	NA	NA	NA	NA	NA	NA	0.00532191602214205
PS 17:0;0_18:1;0	PS	GPL	MEM	35	1	0	0.032651182356526	0.0379589257578955	0.0381267242377189	0.0466284529615855	0.0545249691651768	0.0273423089781372	0.0359115621239443	0.0299019658889656	0.0321900869736118	0.0166028514580811	0.0260259811064922	0.0230155662229293	0.0240994814980134	0.0314817249435939	0.0157010008222689
PS 17:0;0_20:1;0	PS	GPL	MEM	37	1	0	0.00635200126963204	0.00378465268284354	0.00358886787628671	0.011144023691793	0.0169389697503317	0.0048450764947139	0.00438013673591572	NA	0.00465962579057926	NA	NA	0.00584383141031219	0.00529616980582801	0.00593462992415478	0.00335411813442137
PS 17:0;0_22:4;0	PS	GPL	MEM	39	4	0	NA	NA	NA	NA	NA	NA	NA	NA	NA	NA	0.0247964309258681	NA	NA	NA	NA
PS 17:1;0_17:1;0	PS	GPL	MEM	34	2	0	NA	NA	NA	NA	NA	NA	NA	NA	0.00108619020996044	0.00166614714038778	0.00107746433169989	NA	NA	0.00167775895615374	0.000826744025927662
PS 17:1;0_18:0;0	PS	GPL	MEM	35	1	0	NA	NA	NA	NA	0.00829988873596057	0.00508778332064815	NA	NA	0.00574035522665218	NA	NA	NA	NA	NA	0.00373024435075128
PS 18:0;0_18:1;0	PS	GPL	MEM	36	1	0	4.11187636783255	4.42235630215034	3.97497883286591	4.40508682555583	3.99298599449902	4.01585515227356	3.6724412202694	4.28517953537731	3.6689438743449	3.28919890342426	3.33319166932016	3.29356484670249	3.30666010000518	3.15351179889858	3.19286749924384
PS 18:0;0_18:2;0	PS	GPL	MEM	36	2	0	0.0377469067666303	0.0546117902977929	0.04222993357665	0.0348003388288821	0.0405594041189619	0.0383901971523824	0.0535026362350258	0.0526089304198991	0.0543527089886025	0.0686786466898895	0.0584979182477639	0.0565734088740596	0.0524797140307022	0.0592502179691753	0.063291723672836
[truncated: 79 more rows]
