# Supplementary material for: Histone Deacetylase Inhibition Regulates Lipid Homeostasis in a Mouse Model of Amyotrophic Lateral Sclerosis
Source: Int J Mol Sci. 2021 Oct 18;22(20):11224. doi: 10.3390/ijms222011224 (PMC8541517; doi:10.3390/ijms222011224)
Supplement: Supplementary file 1 [file ijms-22-11224-s001.zip › Additional file 2.xlsx]

## Sheet: Volcano Plot Data
nTg Vehicle vs FUS+/+ Vehicle; 60-day-old							FUS+/+ Vehicle vs FUS+/+ ACY-738; 60-day-old
Lipid species	FC	log2(FC)	p.ajusted	-log10(p.value)			Lipid species	FC	log2(FC)	p.ajusted	-log10(p.value)
PE 18:0_20:4	0.19478	-2.3601	2.86e-05	4.5438			PE 18:0_20:4	6.521	2.7051	2.97e-06	5.5279
Cer 36:2;2	7.7273	2.95	0.0001799	3.745			PS 18:1_18:2	0.10446	-3.2589	0.00083334	3.0792
CE 20:4	8.6929	3.1198	0.0002236	3.6505			PA 20:1_20:1	0.18353	-2.4459	0.00083334	3.0792
CE 18:1	8.2383	3.0423	0.0002236	3.6505			PA 18:1_22:1	0.17679	-2.4999	0.0019847	2.7023
Cer 40:1;3	5.4374	2.4429	0.0002236	3.6505			PC 18:2_22:0	0.56033	-0.83565	0.0047989	2.3189
PE 17:1_21:1	5.4182	2.4378	0.0002236	3.6505			DAG 16:1_18:0	0.6287	-0.66956	0.019612	1.7075
PG 18:1_20:4	5.5911	2.4831	0.00046859	3.3292			PE O-18:1/20:3	0.80101	-0.32011	0.027869	1.5549
Cer 42:1;3	5.5529	2.4733	0.00046859	3.3292			PC 16:1_24:1	0.57389	-0.80115	0.031297	1.5045
Cer 40:0;2	0.058445	-4.0968	0.00050461	3.297			PC 16:0_20:1	1.2303	0.29907	0.031297	1.5045
PE O-18:2/20:4	1.4979	0.58292	0.00072313	3.1408			PC 16:0_20:4	0.82471	-0.27804	0.043793	1.3586
PG 16:1_22:4	5.8345	2.5446	0.00099568	3.0019			PE 14:0_20:1	0.12907	-2.9537	0.044238	1.3542
PG 18:0_18:0	5.8951	2.5595	0.0013336	2.875			PS 22:6_22:6	0.53253	-0.90907	0.044238	1.3542
DAG 16:1_24:0	23.323	4.5437	0.0023835	2.6228			PS 18:1_20:4	0.58739	-0.76762	0.044342	1.3532
PC 16:0_20:4	1.6066	0.68405	0.0024428	2.6121			Cer 38:1;2	1.4914	0.57668	0.044342	1.3532
PG 17:0_19:0	6.3041	2.6563	0.0030611	2.5141			PE 18:0_18:2	0.70677	-0.50068	0.044342	1.3532
PE O-16:1/20:3	1.6244	0.69988	0.0047167	2.3264			PE 18:2_20:1	0.76387	-0.38861	0.044342	1.3532
LPS 18:1	1.5918	0.67063	0.0047976	2.319			PE 18:1_18:2	0.40299	-1.3112	0.048125	1.3176
PE O-16:1/20:4	1.4863	0.5717	0.0047976	2.319			PC O-17:0/18:2	0.55955	-0.83765	0.048125	1.3176
LPE 20:3	1.5681	0.64898	0.0051623	2.2872			DAG 18:1_20:3	0.68509	-0.54564	0.048125	1.3176
LPC 16:0	1.5526	0.63472	0.0062447	2.2045			PG 16:0_18:1	1.3221	0.40279	0.048125	1.3176
PE O-16:0/20:3	2.3335	1.2225	0.0071131	2.1479			PS 18:0_20:3	0.79651	-0.32824	0.048125	1.3176
PE 18:1_20:1	0.58992	-0.76141	0.0071131	2.1479			PC 16:0_19:1	1.2443	0.31538	0.048125	1.3176
LPE 20:4	1.3805	0.46519	0.0072551	2.1394
PE O-18:1/20:4	1.3871	0.47206	0.0082905	2.0814
LPC 18:0	1.3155	0.39565	0.0082905	2.0814
PC 18:0_20:1	0.79914	-0.32348	0.0082905	2.0814
Cer 40:1;2	0.48259	-1.0511	0.0087997	2.0555
Cer 38:1;2	0.59839	-0.74084	0.0087997	2.0555
PC 18:2_22:0	1.7384	0.79778	0.0097832	2.0095
PI 18:0_18:1	0.65614	-0.60792	0.0097832	2.0095
Cer 40:0;3	6.3043	2.6563	0.01015	1.9935
PC 16:1_24:1	1.9302	0.94873	0.010219	1.9906
PE O-18:2/20:3	1.6971	0.76307	0.011496	1.9395
HexCer 36:1;2	1.3301	0.41152	0.012714	1.8957
PC 18:1_18:2	0.71269	-0.48865	0.012825	1.892
PC 18:0_20:3	1.4202	0.50613	0.013163	1.8807
PE 16:0_20:1	0.63828	-0.64774	0.013565	1.8676
PC O-17:0/20:3	2.5786	1.3666	0.015573	1.8076
PE 16:1_18:0	1.5852	0.6647	0.015573	1.8076
PE O-18:1/20:3	1.5529	0.63494	0.015573	1.8076
PC 18:0_20:4	1.4332	0.51925	0.015573	1.8076
PE O-18:2/22:1	0.72723	-0.45951	0.015573	1.8076
PE O-18:2/20:0	0.79826	-0.32507	0.015573	1.8076
PA 16:0_20:1	0.50174	-0.995	0.016455	1.7837
PC 16:0_16:1	2.4736	1.3066	0.017509	1.7567
LPE 22:6	1.3436	0.4261	0.017509	1.7567
PC 16:0_22:6	1.2754	0.35093	0.018102	1.7423
PC 14:0_20:4	1.4811	0.56664	0.018542	1.7319
PC O-17:1/20:0	1.4401	0.52618	0.018542	1.7319
PE 20:1_20:1	0.58642	-0.77	0.018699	1.7282
SM 38:0	0.73633	-0.44158	0.018735	1.7274
PG 18:1_20:3	9.4817	3.2451	0.018882	1.724
DAG 16:0_20:1	0.66355	-0.59173	0.018882	1.724
Cer 42:1	0.76579	-0.38498	0.018882	1.724
PA 18:0_20:1	0.57996	-0.78598	0.019176	1.7173
PC 16:1_18:2	0.48607	-1.0408	0.01954	1.7091
PE 22:6_22:6	2.0525	1.0374	0.019597	1.7078
PE O-16:1/16:1	1.5727	0.65321	0.019597	1.7078
PE O-18:1/22:6	1.3744	0.45879	0.019597	1.7078
PE O-18:2/22:6	1.4832	0.56876	0.020861	1.6807
PC O-17:0/18:2	2.4526	1.2943	0.021488	1.6678
PE 18:1_18:2	1.8055	0.85243	0.021488	1.6678
PE 16:0_20:3	1.6928	0.75937	0.021488	1.6678
PE O-16:1/22:1	0.70821	-0.49774	0.021488	1.6678
LPS 18:0	1.6266	0.7019	0.02264	1.6451
PS 16:1_18:0	1.4638	0.54972	0.02264	1.6451
PC 18:1_20:1	0.76514	-0.38621	0.023171	1.6351
PE O-16:1/22:5	1.4098	0.49549	0.023564	1.6278
PE O-18:2/16:0	0.71867	-0.47661	0.023564	1.6278
PE 18:1_20:0	0.7479	-0.41907	0.023564	1.6278
PC 16:0_20:1	0.77167	-0.37394	0.023564	1.6278
PI 17:0_17:0	0.5925	-0.75511	0.023586	1.6274
PE O-16:0/18:1	1.5032	0.58806	0.023586	1.6274
LPE O-18:1	1.7606	0.81609	0.024863	1.6044
PE O-16:1/20:0	0.80537	-0.31228	0.025165	1.5992
PE 16:0_22:6	1.2328	0.30189	0.027136	1.5665
PE 18:1_22:1	0.8063	-0.3106	0.027691	1.5577
PC 16:1_24:0	1.6988	0.76453	0.029645	1.5281
PC 18:0_18:2	1.3533	0.43652	0.029645	1.5281
PC 14:0_18:1	1.4045	0.49009	0.03021	1.5199
PS 18:1_20:1	0.67483	-0.56741	0.030415	1.5169
PC O-16:0/20:1	0.65548	-0.60939	0.030696	1.5129
PC 16:1_22:0	1.5694	0.65021	0.031329	1.5041
PE 18:0_22:1	0.71646	-0.48103	0.031329	1.5041
PG 16:0_18:1	0.79544	-0.33018	0.031329	1.5041
PE 18:0_20:1	0.66859	-0.5808	0.033454	1.4756
PE 18:1_20:3	1.4572	0.54316	0.033454	1.4756
PI 18:0_22:6	0.76556	-0.38541	0.033454	1.4756
SM 40:0	0.72499	-0.46396	0.033712	1.4722
PI 16:0_18:0	0.69496	-0.52499	0.036884	1.4332
PE 18:0_18:2	1.3006	0.3792	0.036884	1.4332
PE O-18:1/22:1	0.8006	-0.32085	0.036884	1.4332
PE O-16:0/20:4	1.436	0.52202	0.038656	1.4128
PE O-18:0/20:3	1.7244	0.78613	0.039006	1.4089
PA 18:1_20:0	0.61218	-0.70797	0.039006	1.4089
LPE 20:0	0.80168	-0.3189	0.039006	1.4089
PE 16:1_18:1	1.6285	0.70352	0.040914	1.3881
PS 18:1_20:4	1.7976	0.84609	0.041114	1.386
PE 18:2_20:4	2.0909	1.0641	0.042227	1.3744
LPE 22:1	0.74748	-0.41989	0.044984	1.3469
PE 16:0_22:4	1.2761	0.35174	0.045185	1.345
DAG 18:1_20:3	1.3782	0.46274	0.04554	1.3416
PI 18:0_20:4	0.82406	-0.27917	0.04554	1.3416
PS 16:0_20:1	0.51417	-0.95968	0.047879	1.3199
PS 18:0_20:3	1.6425	0.71586	0.049349	1.3067
PE O-16:1/20:1	0.78341	-0.35215	0.049349	1.3067
